# Supplementary material for: Synthesis of Benzo[c]cinnolinium Salts from 2-Azobiaryls by Copper(II) or Electrochemical Oxidation
Source: Org Lett. 2024 Feb 15;26(8):1694–8. doi: 10.1021/acs.orglett.4c00213 (PMC10913080; doi:10.1021/acs.orglett.4c00213)
Supplement: Supplementary file 2 — ol4c00213_si_002.zip [file ol4c00213_si_002.zip]

Archive with 348 entries (255 files):
- FID for Publication/2b/
- FID for Publication/2b/._.DS_Store
- FID for Publication/2b/13C/
- FID for Publication/2b/13C/._fid
- FID for Publication/2b/13C/fid
- FID for Publication/2b/13C/log
- FID for Publication/2b/13C/procpar
- FID for Publication/2b/13C/text
- FID for Publication/2b/1H/
- FID for Publication/2b/1H/._fid
- FID for Publication/2b/1H/fid
- FID for Publication/2b/1H/log
- FID for Publication/2b/1H/procpar
- FID for Publication/2b/1H/text
- FID for Publication/2d/
- FID for Publication/2d/13C/
- FID for Publication/2d/13C/fid
- FID for Publication/2d/13C/log
- FID for Publication/2d/13C/procpar
- FID for Publication/2d/13C/text
- FID for Publication/2d/1H/
- FID for Publication/2d/1H/fid
- FID for Publication/2d/1H/log
- FID for Publication/2d/1H/procpar
- FID for Publication/2d/1H/text
- FID for Publication/2e/
- FID for Publication/2e/13C/
- FID for Publication/2e/13C/fid
- FID for Publication/2e/13C/log
- FID for Publication/2e/13C/procpar
- FID for Publication/2e/13C/text
- FID for Publication/2e/1H/
- FID for Publication/2e/1H/fid
- FID for Publication/2e/1H/log
- FID for Publication/2e/1H/procpar
- FID for Publication/2e/1H/text
- FID for Publication/2f/
- FID for Publication/2f/13C/
- FID for Publication/2f/13C/fid
- FID for Publication/2f/13C/log
- FID for Publication/2f/13C/procpar
- FID for Publication/2f/13C/text
- FID for Publication/2f/1H/
- FID for Publication/2f/1H/fid
- FID for Publication/2f/1H/log
- FID for Publication/2f/1H/procpar
- FID for Publication/2f/1H/text
- FID for Publication/2g/
- FID for Publication/2g/13C/
- FID for Publication/2g/13C/fid
- FID for Publication/2g/13C/log
- FID for Publication/2g/13C/procpar
- FID for Publication/2g/13C/text
- FID for Publication/2g/1H/
- FID for Publication/2g/1H/fid
- FID for Publication/2g/1H/log
- FID for Publication/2g/1H/procpar
- FID for Publication/2g/1H/text
- FID for Publication/2j/
- FID for Publication/2j/13C/
- FID for Publication/2j/13C/fid
- FID for Publication/2j/13C/log
- FID for Publication/2j/13C/procpar
- FID for Publication/2j/13C/text
- FID for Publication/2j/1H/
- FID for Publication/2j/1H/fid
- FID for Publication/2j/1H/log
- FID for Publication/2j/1H/procpar
- FID for Publication/2j/1H/text
- FID for Publication/2k/
- FID for Publication/2k/13C/
- FID for Publication/2k/13C/fid
- FID for Publication/2k/13C/log
- FID for Publication/2k/13C/procpar
- FID for Publication/2k/13C/text
- FID for Publication/2k/1H/
- FID for Publication/2k/1H/fid
- FID for Publication/2k/1H/log
- FID for Publication/2k/1H/procpar
- FID for Publication/2k/1H/text
- FID for Publication/2l/
- FID for Publication/2l/13C/
- FID for Publication/2l/13C/fid
- FID for Publication/2l/13C/log
- FID for Publication/2l/13C/procpar
- FID for Publication/2l/13C/text
- FID for Publication/2l/1H/
- FID for Publication/2l/1H/fid
- FID for Publication/2l/1H/log
- FID for Publication/2l/1H/procpar
- FID for Publication/2l/1H/text
- FID for Publication/2n/
- FID for Publication/2n/._.DS_Store
- FID for Publication/2n/13C/
- FID for Publication/2n/13C/._fid
- FID for Publication/2n/13C/fid
- FID for Publication/2n/13C/log
- FID for Publication/2n/13C/procpar
- FID for Publication/2n/13C/text
- FID for Publication/2n/1H/
- FID for Publication/2n/1H/fid
- FID for Publication/2n/1H/log
- FID for Publication/2n/1H/procpar
- FID for Publication/2n/1H/text
- FID for Publication/2o/
- FID for Publication/2o/._.DS_Store
- FID for Publication/2o/13C/
- FID for Publication/2o/13C/fid
- FID for Publication/2o/13C/log
- FID for Publication/2o/13C/procpar
- FID for Publication/2o/13C/text
- FID for Publication/2o/1H/
- FID for Publication/2o/1H/fid
- FID for Publication/2o/1H/log
- FID for Publication/2o/1H/procpar
- FID for Publication/2o/1H/text
- FID for Publication/2p/
- FID for Publication/2p/13C/
- FID for Publication/2p/13C/fid
- FID for Publication/2p/13C/log
- FID for Publication/2p/13C/procpar
- FID for Publication/2p/13C/text
- FID for Publication/2p/1H/
- FID for Publication/2p/1H/fid
- FID for Publication/2p/1H/log
- FID for Publication/2p/1H/procpar
- FID for Publication/2p/1H/text
- FID for Publication/2q/
- FID for Publication/2q/13C/
- FID for Publication/2q/13C/fid
- FID for Publication/2q/13C/log
- FID for Publication/2q/13C/procpar
- FID for Publication/2q/13C/text
- FID for Publication/2q/1H/
- FID for Publication/2q/1H/fid
- FID for Publication/2q/1H/log
- FID for Publication/2q/1H/procpar
- FID for Publication/2q/1H/text
- FID for Publication/2v/
- FID for Publication/2v/13C/
- FID for Publication/2v/13C/fid
- FID for Publication/2v/13C/log
- FID for Publication/2v/13C/procpar
- FID for Publication/2v/13C/text
- FID for Publication/2v/1H/
- FID for Publication/2v/1H/fid
- FID for Publication/2v/1H/log
- FID for Publication/2v/1H/procpar
- FID for Publication/2v/1H/text
- FID for Publication/3a/
- FID for Publication/3a/13C/
- FID for Publication/3a/13C/fid
- FID for Publication/3a/13C/log
- FID for Publication/3a/13C/procpar
- FID for Publication/3a/13C/text
- FID for Publication/3a/1H/
- FID for Publication/3a/1H/fid
- FID for Publication/3a/1H/log
- FID for Publication/3a/1H/procpar
- FID for Publication/3a/1H/text
- FID for Publication/3b/
- FID for Publication/3b/13C/
- FID for Publication/3b/13C/fid
- FID for Publication/3b/13C/log
- FID for Publication/3b/13C/procpar
- FID for Publication/3b/13C/text
- FID for Publication/3b/1H/
- FID for Publication/3b/1H/fid
- FID for Publication/3b/1H/log
- FID for Publication/3b/1H/procpar
- FID for Publication/3b/1H/text
- FID for Publication/3c/
- FID for Publication/3c/13C/
- FID for Publication/3c/13C/fid
- FID for Publication/3c/13C/log
- FID for Publication/3c/13C/procpar
- FID for Publication/3c/13C/text
- FID for Publication/3c/1H/
- FID for Publication/3c/1H/fid
- FID for Publication/3c/1H/log
- FID for Publication/3c/1H/procpar
- FID for Publication/3c/1H/text
- FID for Publication/3d/
- FID for Publication/3d/13C/
- FID for Publication/3d/13C/fid
- FID for Publication/3d/13C/log
- FID for Publication/3d/13C/procpar
- FID for Publication/3d/13C/text
- FID for Publication/3d/1H/
- FID for Publication/3d/1H/fid
- FID for Publication/3d/1H/log
- FID for Publication/3d/1H/procpar
- FID for Publication/3d/1H/text
- FID for Publication/3e/
- FID for Publication/3e/13C/
- FID for Publication/3e/13C/fid
- FID for Publication/3e/13C/log
- FID for Publication/3e/13C/procpar
- FID for Publication/3e/13C/text
- FID for Publication/3e/1H/
- FID for Publication/3e/1H/fid
- FID for Publication/3e/1H/log
- FID for Publication/3e/1H/procpar
- FID for Publication/3e/1H/text
- FID for Publication/3f/
- FID for Publication/3f/13C/
- FID for Publication/3f/13C/fid
- FID for Publication/3f/13C/log
- FID for Publication/3f/13C/procpar
- FID for Publication/3f/13C/text
- FID for Publication/3f/1H/
- FID for Publication/3f/1H/fid
- FID for Publication/3f/1H/log
- FID for Publication/3f/1H/procpar
- FID for Publication/3f/1H/text
- FID for Publication/3g/
- FID for Publication/3g/13C/
- FID for Publication/3g/13C/fid
- FID for Publication/3g/13C/log
- FID for Publication/3g/13C/procpar
- FID for Publication/3g/13C/text
- FID for Publication/3g/1H/
- FID for Publication/3g/1H/fid
- FID for Publication/3g/1H/log
- FID for Publication/3g/1H/procpar
- FID for Publication/3g/1H/text
- FID for Publication/3h/
- FID for Publication/3h/13C/
- FID for Publication/3h/13C/fid
- FID for Publication/3h/13C/log
- FID for Publication/3h/13C/procpar
- FID for Publication/3h/13C/text
- FID for Publication/3h/1H/
- FID for Publication/3h/1H/fid
- FID for Publication/3h/1H/log
- FID for Publication/3h/1H/procpar
- FID for Publication/3h/1H/text
- FID for Publication/3i/
- FID for Publication/3i/13C/
- FID for Publication/3i/13C/fid
- FID for Publication/3i/13C/log
- FID for Publication/3i/13C/procpar
- FID for Publication/3i/13C/text
- FID for Publication/3i/PROTON_01.fid/
- FID for Publication/3i/PROTON_01.fid/fid
- FID for Publication/3i/PROTON_01.fid/log
- FID for Publication/3i/PROTON_01.fid/procpar
- FID for Publication/3i/PROTON_01.fid/text
- FID for Publication/3j/
- FID for Publication/3j/13C/
- FID for Publication/3j/13C/fid
- FID for Publication/3j/13C/log
- FID for Publication/3j/13C/procpar
- FID for Publication/3j/13C/text
- FID for Publication/3j/1H/
- FID for Publication/3j/1H/fid
- FID for Publication/3j/1H/log
- FID for Publication/3j/1H/procpar
- FID for Publication/3j/1H/text
- FID for Publication/3k/
- FID for Publication/3k/13C/
- FID for Publication/3k/13C/fid
- FID for Publication/3k/13C/log
- FID for Publication/3k/13C/procpar
- FID for Publication/3k/13C/text
- FID for Publication/3k/1H/
- FID for Publication/3k/1H/fid
- FID for Publication/3k/1H/log
- FID for Publication/3k/1H/procpar
- FID for Publication/3k/1H/text
- FID for Publication/3l/
- FID for Publication/3l/13C/
- FID for Publication/3l/13C/fid
- FID for Publication/3l/13C/log
- FID for Publication/3l/13C/procpar
- FID for Publication/3l/13C/text
- FID for Publication/3l/1H/
- FID for Publication/3l/1H/fid
- FID for Publication/3l/1H/log
- FID for Publication/3l/1H/procpar
- FID for Publication/3l/1H/text
- FID for Publication/3m/
- FID for Publication/3m/13C/
- FID for Publication/3m/13C/fid
- FID for Publication/3m/13C/log
- FID for Publication/3m/13C/procpar
- FID for Publication/3m/13C/text
- FID for Publication/3m/1H/
- FID for Publication/3m/1H/fid
- FID for Publication/3m/1H/log
- FID for Publication/3m/1H/procpar
- FID for Publication/3m/1H/text
- FID for Publication/3n/
- FID for Publication/3n/13C/
- FID for Publication/3n/13C/fid
- FID for Publication/3n/13C/log
- FID for Publication/3n/13C/procpar
- FID for Publication/3n/13C/text
- FID for Publication/3n/1H/
- FID for Publication/3n/1H/fid
[truncated: 48 more entries]
