# Supplementary material for: Synthesis of Benzo[c]cinnolinium Salts from 2-Azobiaryls by Copper(II) or Electrochemical Oxidation
Source: Org Lett. 2024 Feb 15;26(8):1694–8. doi: 10.1021/acs.orglett.4c00213 (PMC10913080; doi:10.1021/acs.orglett.4c00213)
Supplement: Supplementary file 2 — ol4c00213_si_002.zip [file ol4c00213_si_002.zip › FID for Publication/2b/13C/log]

Mon Mar  8 15:51:37 2021: Experiment started
Mon Mar  8 15:52:17 2021: BS 1 completed
Mon Mar  8 15:52:54 2021: BS 2 completed
Mon Mar  8 15:53:31 2021: BS 3 completed
Mon Mar  8 15:54:08 2021: BS 4 completed
Mon Mar  8 15:54:45 2021: BS 5 completed
Mon Mar  8 15:55:22 2021: BS 6 completed
Mon Mar  8 15:55:59 2021: BS 7 completed
Mon Mar  8 15:56:36 2021: BS 8 completed
Mon Mar  8 15:57:13 2021: BS 9 completed
Mon Mar  8 15:57:50 2021: BS 10 completed
Mon Mar  8 15:58:27 2021: BS 11 completed
Mon Mar  8 15:59:03 2021: BS 12 completed
Mon Mar  8 15:59:40 2021: BS 13 completed
Mon Mar  8 16:00:17 2021: BS 14 completed
Mon Mar  8 16:00:54 2021: BS 15 completed
Mon Mar  8 16:01:31 2021: BS 16 completed
Mon Mar  8 16:02:08 2021: BS 17 completed
Mon Mar  8 16:02:45 2021: BS 18 completed
Mon Mar  8 16:03:22 2021: BS 19 completed
Mon Mar  8 16:03:59 2021: BS 20 completed
Mon Mar  8 16:04:36 2021: BS 21 completed
Mon Mar  8 16:05:13 2021: BS 22 completed
Mon Mar  8 16:05:50 2021: BS 23 completed
Mon Mar  8 16:06:27 2021: BS 24 completed
Mon Mar  8 16:07:04 2021: BS 25 completed
Mon Mar  8 16:07:41 2021: BS 26 completed
Mon Mar  8 16:08:18 2021: BS 27 completed
Mon Mar  8 16:08:55 2021: BS 28 completed
Mon Mar  8 16:09:32 2021: BS 29 completed
Mon Mar  8 16:10:09 2021: BS 30 completed
Mon Mar  8 16:10:46 2021: BS 31 completed
Mon Mar  8 16:11:23 2021: BS 32 completed
Mon Mar  8 16:12:00 2021: BS 33 completed
Mon Mar  8 16:12:37 2021: BS 34 completed
Mon Mar  8 16:13:14 2021: BS 35 completed
Mon Mar  8 16:13:51 2021: BS 36 completed
Mon Mar  8 16:14:28 2021: BS 37 completed
Mon Mar  8 16:15:05 2021: BS 38 completed
Mon Mar  8 16:15:42 2021: BS 39 completed
Mon Mar  8 16:16:19 2021: BS 40 completed
Mon Mar  8 16:16:56 2021: BS 41 completed
Mon Mar  8 16:17:33 2021: BS 42 completed
Mon Mar  8 16:18:10 2021: BS 43 completed
Mon Mar  8 16:18:47 2021: BS 44 completed
Mon Mar  8 16:19:24 2021: BS 45 completed
Mon Mar  8 16:20:01 2021: BS 46 completed
Mon Mar  8 16:20:37 2021: BS 47 completed
Mon Mar  8 16:21:14 2021: BS 48 completed
Mon Mar  8 16:21:51 2021: BS 49 completed
Mon Mar  8 16:22:29 2021: BS 50 completed
Mon Mar  8 16:23:05 2021: BS 51 completed
Mon Mar  8 16:23:42 2021: BS 52 completed
Mon Mar  8 16:24:19 2021: BS 53 completed
Mon Mar  8 16:24:56 2021: BS 54 completed
Mon Mar  8 16:25:33 2021: BS 55 completed
Mon Mar  8 16:26:10 2021: BS 56 completed
Mon Mar  8 16:26:47 2021: BS 57 completed
Mon Mar  8 16:27:24 2021: BS 58 completed
Mon Mar  8 16:28:01 2021: BS 59 completed
Mon Mar  8 16:28:38 2021: BS 60 completed
Mon Mar  8 16:29:15 2021: BS 61 completed
Mon Mar  8 16:29:53 2021: BS 62 completed
Mon Mar  8 16:30:29 2021: BS 63 completed
Mon Mar  8 16:31:06 2021: BS 64 completed
Mon Mar  8 16:31:43 2021: BS 65 completed
Mon Mar  8 16:32:20 2021: BS 66 completed
Mon Mar  8 16:32:57 2021: BS 67 completed
Mon Mar  8 16:33:34 2021: BS 68 completed
Mon Mar  8 16:34:11 2021: BS 69 completed
Mon Mar  8 16:34:48 2021: BS 70 completed
Mon Mar  8 16:35:25 2021: BS 71 completed
Mon Mar  8 16:36:02 2021: BS 72 completed
Mon Mar  8 16:36:39 2021: BS 73 completed
Mon Mar  8 16:37:16 2021: BS 74 completed
Mon Mar  8 16:37:53 2021: BS 75 completed
Mon Mar  8 16:38:30 2021: BS 76 completed
Mon Mar  8 16:39:07 2021: BS 77 completed
Mon Mar  8 16:39:44 2021: BS 78 completed
Mon Mar  8 16:40:21 2021: BS 79 completed
Mon Mar  8 16:40:58 2021: BS 80 completed
Mon Mar  8 16:41:35 2021: BS 81 completed
Mon Mar  8 16:42:12 2021: BS 82 completed
Mon Mar  8 16:42:48 2021: BS 83 completed
Mon Mar  8 16:43:25 2021: BS 84 completed
Mon Mar  8 16:44:03 2021: BS 85 completed
Mon Mar  8 16:44:39 2021: BS 86 completed
Mon Mar  8 16:45:16 2021: BS 87 completed
Mon Mar  8 16:45:53 2021: BS 88 completed
Mon Mar  8 16:46:30 2021: BS 89 completed
Mon Mar  8 16:47:07 2021: BS 90 completed
Mon Mar  8 16:47:44 2021: BS 91 completed
Mon Mar  8 16:48:21 2021: BS 92 completed
Mon Mar  8 16:48:58 2021: BS 93 completed
Mon Mar  8 16:49:35 2021: BS 94 completed
Mon Mar  8 16:50:12 2021: BS 95 completed
Mon Mar  8 16:50:49 2021: BS 96 completed
Mon Mar  8 16:51:23 2021: Acquisition complete
