# Supplementary material for: Synthesis of Benzo[c]cinnolinium Salts from 2-Azobiaryls by Copper(II) or Electrochemical Oxidation
Source: Org Lett. 2024 Feb 15;26(8):1694–8. doi: 10.1021/acs.orglett.4c00213 (PMC10913080; doi:10.1021/acs.orglett.4c00213)
Supplement: Supplementary file 2 — ol4c00213_si_002.zip [file ol4c00213_si_002.zip › FID for Publication/2d/13C/log]

Tue Jun 15 12:32:47 2021: Experiment started
Tue Jun 15 12:33:26 2021: BS 1 completed
Tue Jun 15 12:34:02 2021: BS 2 completed
Tue Jun 15 12:34:39 2021: BS 3 completed
Tue Jun 15 12:35:16 2021: BS 4 completed
Tue Jun 15 12:35:53 2021: BS 5 completed
Tue Jun 15 12:36:30 2021: BS 6 completed
Tue Jun 15 12:37:07 2021: BS 7 completed
Tue Jun 15 12:37:44 2021: BS 8 completed
Tue Jun 15 12:38:21 2021: BS 9 completed
Tue Jun 15 12:38:58 2021: BS 10 completed
Tue Jun 15 12:39:35 2021: BS 11 completed
Tue Jun 15 12:40:12 2021: BS 12 completed
Tue Jun 15 12:40:49 2021: BS 13 completed
Tue Jun 15 12:41:26 2021: BS 14 completed
Tue Jun 15 12:42:03 2021: BS 15 completed
Tue Jun 15 12:42:40 2021: Acquisition complete
