# Supplementary material for: Synthesis of Benzo[c]cinnolinium Salts from 2-Azobiaryls by Copper(II) or Electrochemical Oxidation
Source: Org Lett. 2024 Feb 15;26(8):1694–8. doi: 10.1021/acs.orglett.4c00213 (PMC10913080; doi:10.1021/acs.orglett.4c00213)
Supplement: Supplementary file 2 — ol4c00213_si_002.zip [file ol4c00213_si_002.zip › FID for Publication/2e/13C/log]

Mon Nov  8 21:16:49 2021: Experiment started
Mon Nov  8 21:17:27 2021: BS 1 completed
Mon Nov  8 21:18:04 2021: BS 2 completed
Mon Nov  8 21:18:41 2021: BS 3 completed
Mon Nov  8 21:19:18 2021: BS 4 completed
Mon Nov  8 21:19:55 2021: BS 5 completed
Mon Nov  8 21:20:32 2021: BS 6 completed
Mon Nov  8 21:21:09 2021: BS 7 completed
Mon Nov  8 21:21:46 2021: BS 8 completed
Mon Nov  8 21:22:23 2021: BS 9 completed
Mon Nov  8 21:23:00 2021: BS 10 completed
Mon Nov  8 21:23:37 2021: BS 11 completed
Mon Nov  8 21:24:14 2021: BS 12 completed
Mon Nov  8 21:24:51 2021: BS 13 completed
Mon Nov  8 21:25:28 2021: BS 14 completed
Mon Nov  8 21:26:05 2021: BS 15 completed
Mon Nov  8 21:26:42 2021: BS 16 completed
Mon Nov  8 21:27:19 2021: BS 17 completed
Mon Nov  8 21:27:56 2021: BS 18 completed
Mon Nov  8 21:28:33 2021: BS 19 completed
Mon Nov  8 21:29:10 2021: BS 20 completed
Mon Nov  8 21:29:46 2021: BS 21 completed
Mon Nov  8 21:30:23 2021: BS 22 completed
Mon Nov  8 21:31:00 2021: BS 23 completed
Mon Nov  8 21:31:37 2021: BS 24 completed
Mon Nov  8 21:32:15 2021: BS 25 completed
Mon Nov  8 21:32:51 2021: BS 26 completed
Mon Nov  8 21:33:28 2021: BS 27 completed
Mon Nov  8 21:34:05 2021: BS 28 completed
Mon Nov  8 21:34:42 2021: BS 29 completed
Mon Nov  8 21:35:19 2021: BS 30 completed
Mon Nov  8 21:35:56 2021: BS 31 completed
Mon Nov  8 21:36:33 2021: BS 32 completed
Mon Nov  8 21:37:10 2021: BS 33 completed
Mon Nov  8 21:37:47 2021: BS 34 completed
Mon Nov  8 21:38:24 2021: BS 35 completed
Mon Nov  8 21:39:01 2021: BS 36 completed
Mon Nov  8 21:39:38 2021: BS 37 completed
Mon Nov  8 21:40:15 2021: BS 38 completed
Mon Nov  8 21:40:52 2021: BS 39 completed
Mon Nov  8 21:41:29 2021: BS 40 completed
Mon Nov  8 21:42:06 2021: BS 41 completed
Mon Nov  8 21:42:43 2021: BS 42 completed
Mon Nov  8 21:43:20 2021: BS 43 completed
Mon Nov  8 21:43:57 2021: BS 44 completed
Mon Nov  8 21:44:34 2021: BS 45 completed
Mon Nov  8 21:45:11 2021: BS 46 completed
Mon Nov  8 21:45:48 2021: BS 47 completed
Mon Nov  8 21:46:25 2021: BS 48 completed
Mon Nov  8 21:47:02 2021: BS 49 completed
Mon Nov  8 21:47:39 2021: BS 50 completed
Mon Nov  8 21:48:16 2021: BS 51 completed
Mon Nov  8 21:48:53 2021: BS 52 completed
Mon Nov  8 21:49:30 2021: BS 53 completed
Mon Nov  8 21:50:07 2021: BS 54 completed
Mon Nov  8 21:50:44 2021: BS 55 completed
Mon Nov  8 21:51:21 2021: BS 56 completed
Mon Nov  8 21:51:57 2021: BS 57 completed
Mon Nov  8 21:52:34 2021: BS 58 completed
Mon Nov  8 21:53:11 2021: BS 59 completed
Mon Nov  8 21:53:48 2021: BS 60 completed
Mon Nov  8 21:54:25 2021: BS 61 completed
Mon Nov  8 21:55:02 2021: BS 62 completed
Mon Nov  8 21:55:39 2021: BS 63 completed
Mon Nov  8 21:56:16 2021: BS 64 completed
Mon Nov  8 21:56:53 2021: BS 65 completed
Mon Nov  8 21:57:30 2021: BS 66 completed
Mon Nov  8 21:58:07 2021: BS 67 completed
Mon Nov  8 21:58:44 2021: BS 68 completed
Mon Nov  8 21:59:21 2021: BS 69 completed
Mon Nov  8 21:59:58 2021: BS 70 completed
Mon Nov  8 22:00:35 2021: BS 71 completed
Mon Nov  8 22:01:12 2021: BS 72 completed
Mon Nov  8 22:01:49 2021: BS 73 completed
Mon Nov  8 22:02:26 2021: BS 74 completed
Mon Nov  8 22:03:03 2021: BS 75 completed
Mon Nov  8 22:03:40 2021: BS 76 completed
Mon Nov  8 22:04:17 2021: BS 77 completed
Mon Nov  8 22:04:54 2021: BS 78 completed
Mon Nov  8 22:05:31 2021: BS 79 completed
Mon Nov  8 22:06:08 2021: BS 80 completed
Mon Nov  8 22:06:45 2021: BS 81 completed
Mon Nov  8 22:07:22 2021: BS 82 completed
Mon Nov  8 22:07:59 2021: BS 83 completed
Mon Nov  8 22:08:36 2021: BS 84 completed
Mon Nov  8 22:09:13 2021: BS 85 completed
Mon Nov  8 22:09:50 2021: BS 86 completed
Mon Nov  8 22:10:27 2021: BS 87 completed
Mon Nov  8 22:11:04 2021: BS 88 completed
Mon Nov  8 22:11:41 2021: BS 89 completed
Mon Nov  8 22:12:18 2021: BS 90 completed
Mon Nov  8 22:12:55 2021: BS 91 completed
Mon Nov  8 22:13:32 2021: BS 92 completed
Mon Nov  8 22:14:08 2021: BS 93 completed
Mon Nov  8 22:14:45 2021: BS 94 completed
Mon Nov  8 22:15:22 2021: BS 95 completed
Mon Nov  8 22:15:59 2021: BS 96 completed
Mon Nov  8 22:16:36 2021: BS 97 completed
Mon Nov  8 22:17:13 2021: BS 98 completed
Mon Nov  8 22:17:50 2021: BS 99 completed
Mon Nov  8 22:18:27 2021: BS 100 completed
Mon Nov  8 22:19:04 2021: BS 101 completed
Mon Nov  8 22:19:41 2021: BS 102 completed
Mon Nov  8 22:20:18 2021: BS 103 completed
Mon Nov  8 22:20:55 2021: BS 104 completed
Mon Nov  8 22:21:32 2021: BS 105 completed
Mon Nov  8 22:22:09 2021: BS 106 completed
Mon Nov  8 22:22:46 2021: BS 107 completed
Mon Nov  8 22:23:23 2021: BS 108 completed
Mon Nov  8 22:24:00 2021: BS 109 completed
Mon Nov  8 22:24:37 2021: BS 110 completed
Mon Nov  8 22:25:14 2021: BS 111 completed
Mon Nov  8 22:25:51 2021: BS 112 completed
Mon Nov  8 22:26:28 2021: BS 113 completed
Mon Nov  8 22:27:05 2021: BS 114 completed
Mon Nov  8 22:27:42 2021: BS 115 completed
Mon Nov  8 22:28:19 2021: BS 116 completed
Mon Nov  8 22:28:56 2021: BS 117 completed
Mon Nov  8 22:29:33 2021: BS 118 completed
Mon Nov  8 22:30:10 2021: BS 119 completed
Mon Nov  8 22:30:47 2021: BS 120 completed
Mon Nov  8 22:31:24 2021: BS 121 completed
Mon Nov  8 22:32:01 2021: BS 122 completed
Mon Nov  8 22:32:38 2021: BS 123 completed
Mon Nov  8 22:33:15 2021: BS 124 completed
Mon Nov  8 22:33:52 2021: BS 125 completed
Mon Nov  8 22:34:29 2021: BS 126 completed
Mon Nov  8 22:35:06 2021: BS 127 completed
Mon Nov  8 22:35:42 2021: BS 128 completed
Mon Nov  8 22:36:19 2021: BS 129 completed
Mon Nov  8 22:36:56 2021: BS 130 completed
Mon Nov  8 22:37:33 2021: BS 131 completed
Mon Nov  8 22:38:10 2021: BS 132 completed
Mon Nov  8 22:38:47 2021: BS 133 completed
Mon Nov  8 22:39:24 2021: BS 134 completed
Mon Nov  8 22:40:01 2021: BS 135 completed
Mon Nov  8 22:40:38 2021: BS 136 completed
Mon Nov  8 22:41:15 2021: BS 137 completed
Mon Nov  8 22:41:52 2021: BS 138 completed
Mon Nov  8 22:42:29 2021: BS 139 completed
Mon Nov  8 22:43:06 2021: BS 140 completed
Mon Nov  8 22:43:43 2021: BS 141 completed
Mon Nov  8 22:44:20 2021: BS 142 completed
Mon Nov  8 22:44:57 2021: BS 143 completed
Mon Nov  8 22:45:34 2021: BS 144 completed
Mon Nov  8 22:46:11 2021: BS 145 completed
Mon Nov  8 22:46:48 2021: BS 146 completed
Mon Nov  8 22:47:25 2021: BS 147 completed
Mon Nov  8 22:48:02 2021: BS 148 completed
Mon Nov  8 22:48:39 2021: BS 149 completed
Mon Nov  8 22:49:16 2021: BS 150 completed
Mon Nov  8 22:49:53 2021: BS 151 completed
Mon Nov  8 22:50:30 2021: BS 152 completed
Mon Nov  8 22:51:07 2021: BS 153 completed
Mon Nov  8 22:51:44 2021: BS 154 completed
Mon Nov  8 22:52:21 2021: BS 155 completed
Mon Nov  8 22:52:58 2021: BS 156 completed
Mon Nov  8 22:53:35 2021: BS 157 completed
Mon Nov  8 22:54:12 2021: BS 158 completed
Mon Nov  8 22:54:49 2021: BS 159 completed
Mon Nov  8 22:55:26 2021: BS 160 completed
Mon Nov  8 22:56:03 2021: BS 161 completed
Mon Nov  8 22:56:40 2021: BS 162 completed
Mon Nov  8 22:57:17 2021: BS 163 completed
Mon Nov  8 22:57:53 2021: BS 164 completed
Mon Nov  8 22:58:30 2021: BS 165 completed
Mon Nov  8 22:59:07 2021: BS 166 completed
Mon Nov  8 22:59:44 2021: BS 167 completed
Mon Nov  8 23:00:21 2021: BS 168 completed
Mon Nov  8 23:00:58 2021: BS 169 completed
Mon Nov  8 23:01:35 2021: BS 170 completed
Mon Nov  8 23:02:12 2021: BS 171 completed
Mon Nov  8 23:02:49 2021: BS 172 completed
Mon Nov  8 23:03:26 2021: BS 173 completed
Mon Nov  8 23:04:03 2021: BS 174 completed
Mon Nov  8 23:04:40 2021: BS 175 completed
Mon Nov  8 23:05:17 2021: BS 176 completed
Mon Nov  8 23:05:54 2021: BS 177 completed
Mon Nov  8 23:06:31 2021: BS 178 completed
Mon Nov  8 23:07:08 2021: BS 179 completed
Mon Nov  8 23:07:45 2021: BS 180 completed
Mon Nov  8 23:08:22 2021: BS 181 completed
Mon Nov  8 23:08:59 2021: BS 182 completed
Mon Nov  8 23:09:36 2021: BS 183 completed
Mon Nov  8 23:10:13 2021: BS 184 completed
Mon Nov  8 23:10:50 2021: BS 185 completed
Mon Nov  8 23:11:27 2021: BS 186 completed
Mon Nov  8 23:12:04 2021: BS 187 completed
Mon Nov  8 23:12:41 2021: BS 188 completed
Mon Nov  8 23:13:18 2021: BS 189 completed
Mon Nov  8 23:13:55 2021: BS 190 completed
Mon Nov  8 23:14:32 2021: BS 191 completed
Mon Nov  8 23:15:09 2021: BS 192 completed
Mon Nov  8 23:15:46 2021: BS 193 completed
Mon Nov  8 23:16:23 2021: BS 194 completed
Mon Nov  8 23:17:00 2021: BS 195 completed
Mon Nov  8 23:17:37 2021: BS 196 completed
Mon Nov  8 23:18:14 2021: BS 197 completed
Mon Nov  8 23:18:51 2021: BS 198 completed
Mon Nov  8 23:19:27 2021: BS 199 completed
Mon Nov  8 23:20:04 2021: BS 200 completed
Mon Nov  8 23:20:41 2021: BS 201 completed
Mon Nov  8 23:21:18 2021: BS 202 completed
Mon Nov  8 23:21:55 2021: BS 203 completed
Mon Nov  8 23:22:32 2021: BS 204 completed
Mon Nov  8 23:23:09 2021: BS 205 completed
Mon Nov  8 23:23:46 2021: BS 206 completed
Mon Nov  8 23:24:23 2021: BS 207 completed
Mon Nov  8 23:25:00 2021: BS 208 completed
Mon Nov  8 23:25:37 2021: BS 209 completed
Mon Nov  8 23:26:14 2021: BS 210 completed
Mon Nov  8 23:26:51 2021: BS 211 completed
Mon Nov  8 23:27:28 2021: BS 212 completed
Mon Nov  8 23:28:05 2021: BS 213 completed
Mon Nov  8 23:28:42 2021: BS 214 completed
Mon Nov  8 23:29:19 2021: BS 215 completed
Mon Nov  8 23:29:56 2021: BS 216 completed
Mon Nov  8 23:30:33 2021: BS 217 completed
Mon Nov  8 23:31:10 2021: BS 218 completed
Mon Nov  8 23:31:47 2021: BS 219 completed
Mon Nov  8 23:32:24 2021: BS 220 completed
Mon Nov  8 23:33:01 2021: BS 221 completed
Mon Nov  8 23:33:38 2021: BS 222 completed
Mon Nov  8 23:34:15 2021: BS 223 completed
Mon Nov  8 23:34:52 2021: BS 224 completed
Mon Nov  8 23:35:29 2021: BS 225 completed
Mon Nov  8 23:36:06 2021: BS 226 completed
Mon Nov  8 23:36:43 2021: BS 227 completed
Mon Nov  8 23:37:20 2021: BS 228 completed
Mon Nov  8 23:37:57 2021: BS 229 completed
Mon Nov  8 23:38:34 2021: BS 230 completed
Mon Nov  8 23:39:11 2021: BS 231 completed
Mon Nov  8 23:39:48 2021: BS 232 completed
Mon Nov  8 23:40:25 2021: BS 233 completed
Mon Nov  8 23:41:02 2021: BS 234 completed
Mon Nov  8 23:41:38 2021: BS 235 completed
Mon Nov  8 23:42:15 2021: BS 236 completed
Mon Nov  8 23:42:52 2021: BS 237 completed
Mon Nov  8 23:43:29 2021: BS 238 completed
Mon Nov  8 23:44:06 2021: BS 239 completed
Mon Nov  8 23:44:43 2021: BS 240 completed
Mon Nov  8 23:45:20 2021: BS 241 completed
Mon Nov  8 23:45:57 2021: BS 242 completed
Mon Nov  8 23:46:34 2021: BS 243 completed
Mon Nov  8 23:47:11 2021: BS 244 completed
Mon Nov  8 23:47:48 2021: BS 245 completed
Mon Nov  8 23:48:25 2021: BS 246 completed
Mon Nov  8 23:49:02 2021: BS 247 completed
Mon Nov  8 23:49:39 2021: BS 248 completed
Mon Nov  8 23:50:16 2021: BS 249 completed
Mon Nov  8 23:50:53 2021: BS 250 completed
Mon Nov  8 23:51:30 2021: BS 251 completed
Mon Nov  8 23:52:07 2021: BS 252 completed
Mon Nov  8 23:52:44 2021: BS 253 completed
Mon Nov  8 23:53:21 2021: BS 254 completed
Mon Nov  8 23:53:58 2021: BS 255 completed
Mon Nov  8 23:54:35 2021: BS 256 completed
Mon Nov  8 23:55:12 2021: BS 257 completed
Mon Nov  8 23:55:49 2021: BS 258 completed
Mon Nov  8 23:56:26 2021: BS 259 completed
Mon Nov  8 23:57:03 2021: BS 260 completed
Mon Nov  8 23:57:40 2021: BS 261 completed
Mon Nov  8 23:58:17 2021: BS 262 completed
Mon Nov  8 23:58:54 2021: BS 263 completed
Mon Nov  8 23:59:31 2021: BS 264 completed
Tue Nov  9 00:00:08 2021: BS 265 completed
Tue Nov  9 00:00:45 2021: BS 266 completed
Tue Nov  9 00:01:22 2021: BS 267 completed
Tue Nov  9 00:01:59 2021: BS 268 completed
Tue Nov  9 00:02:36 2021: BS 269 completed
Tue Nov  9 00:03:13 2021: BS 270 completed
Tue Nov  9 00:03:49 2021: BS 271 completed
Tue Nov  9 00:04:26 2021: BS 272 completed
Tue Nov  9 00:05:03 2021: BS 273 completed
Tue Nov  9 00:05:40 2021: BS 274 completed
Tue Nov  9 00:06:17 2021: BS 275 completed
Tue Nov  9 00:06:54 2021: BS 276 completed
Tue Nov  9 00:07:31 2021: BS 277 completed
Tue Nov  9 00:08:08 2021: BS 278 completed
Tue Nov  9 00:08:45 2021: BS 279 completed
Tue Nov  9 00:09:22 2021: BS 280 completed
Tue Nov  9 00:09:59 2021: BS 281 completed
Tue Nov  9 00:10:08 2021: Acquisition complete
