# Supplementary material for: Synthesis of Benzo[c]cinnolinium Salts from 2-Azobiaryls by Copper(II) or Electrochemical Oxidation
Source: Org Lett. 2024 Feb 15;26(8):1694–8. doi: 10.1021/acs.orglett.4c00213 (PMC10913080; doi:10.1021/acs.orglett.4c00213)
Supplement: Supplementary file 2 — ol4c00213_si_002.zip [file ol4c00213_si_002.zip › FID for Publication/2f/13C/log]

Wed Jun  2 14:27:49 2021: Experiment started
Wed Jun  2 14:28:27 2021: BS 1 completed
Wed Jun  2 14:29:04 2021: BS 2 completed
Wed Jun  2 14:29:41 2021: BS 3 completed
Wed Jun  2 14:30:18 2021: BS 4 completed
Wed Jun  2 14:30:55 2021: BS 5 completed
Wed Jun  2 14:31:32 2021: BS 6 completed
Wed Jun  2 14:32:09 2021: BS 7 completed
Wed Jun  2 14:32:46 2021: BS 8 completed
Wed Jun  2 14:33:23 2021: BS 9 completed
Wed Jun  2 14:34:00 2021: BS 10 completed
Wed Jun  2 14:34:37 2021: BS 11 completed
Wed Jun  2 14:35:14 2021: BS 12 completed
Wed Jun  2 14:35:51 2021: BS 13 completed
Wed Jun  2 14:36:28 2021: BS 14 completed
Wed Jun  2 14:37:05 2021: BS 15 completed
Wed Jun  2 14:37:42 2021: Acquisition complete
