# Supplementary material for: Synthesis of Benzo[c]cinnolinium Salts from 2-Azobiaryls by Copper(II) or Electrochemical Oxidation
Source: Org Lett. 2024 Feb 15;26(8):1694–8. doi: 10.1021/acs.orglett.4c00213 (PMC10913080; doi:10.1021/acs.orglett.4c00213)
Supplement: Supplementary file 2 — ol4c00213_si_002.zip [file ol4c00213_si_002.zip › FID for Publication/2g/13C/log]

Wed Jun 23 14:39:46 2021: Experiment started
Wed Jun 23 14:40:23 2021: BS 1 completed
Wed Jun 23 14:41:00 2021: BS 2 completed
Wed Jun 23 14:41:37 2021: BS 3 completed
Wed Jun 23 14:42:14 2021: BS 4 completed
Wed Jun 23 14:42:51 2021: BS 5 completed
Wed Jun 23 14:43:28 2021: BS 6 completed
Wed Jun 23 14:44:05 2021: BS 7 completed
Wed Jun 23 14:44:42 2021: BS 8 completed
Wed Jun 23 14:45:19 2021: BS 9 completed
Wed Jun 23 14:45:56 2021: BS 10 completed
Wed Jun 23 14:46:33 2021: BS 11 completed
Wed Jun 23 14:47:10 2021: BS 12 completed
Wed Jun 23 14:47:47 2021: BS 13 completed
Wed Jun 23 14:48:24 2021: BS 14 completed
Wed Jun 23 14:49:01 2021: BS 15 completed
Wed Jun 23 14:49:37 2021: BS 16 completed
Wed Jun 23 14:50:15 2021: BS 17 completed
Wed Jun 23 14:50:52 2021: BS 18 completed
Wed Jun 23 14:51:28 2021: BS 19 completed
Wed Jun 23 14:52:05 2021: BS 20 completed
Wed Jun 23 14:52:42 2021: BS 21 completed
Wed Jun 23 14:53:19 2021: BS 22 completed
Wed Jun 23 14:53:57 2021: BS 23 completed
Wed Jun 23 14:54:33 2021: BS 24 completed
Wed Jun 23 14:55:10 2021: BS 25 completed
Wed Jun 23 14:55:47 2021: BS 26 completed
Wed Jun 23 14:56:24 2021: BS 27 completed
Wed Jun 23 14:57:02 2021: BS 28 completed
Wed Jun 23 14:57:38 2021: BS 29 completed
Wed Jun 23 14:58:16 2021: BS 30 completed
Wed Jun 23 14:58:52 2021: BS 31 completed
Wed Jun 23 14:59:01 2021: Acquisition complete
