# Supplementary material for: Synthesis of Benzo[c]cinnolinium Salts from 2-Azobiaryls by Copper(II) or Electrochemical Oxidation
Source: Org Lett. 2024 Feb 15;26(8):1694–8. doi: 10.1021/acs.orglett.4c00213 (PMC10913080; doi:10.1021/acs.orglett.4c00213)
Supplement: Supplementary file 2 — ol4c00213_si_002.zip [file ol4c00213_si_002.zip › FID for Publication/2j/13C/log]

Mon Jul 26 16:27:38 2021: Experiment started
Mon Jul 26 16:28:18 2021: BS 1 completed
Mon Jul 26 16:28:53 2021: BS 2 completed
Mon Jul 26 16:29:29 2021: BS 3 completed
Mon Jul 26 16:30:06 2021: BS 4 completed
Mon Jul 26 16:30:43 2021: BS 5 completed
Mon Jul 26 16:31:20 2021: BS 6 completed
Mon Jul 26 16:31:57 2021: BS 7 completed
Mon Jul 26 16:32:34 2021: BS 8 completed
Mon Jul 26 16:33:11 2021: BS 9 completed
Mon Jul 26 16:33:48 2021: BS 10 completed
Mon Jul 26 16:34:26 2021: BS 11 completed
Mon Jul 26 16:35:02 2021: BS 12 completed
Mon Jul 26 16:35:39 2021: BS 13 completed
Mon Jul 26 16:36:16 2021: BS 14 completed
Mon Jul 26 16:36:53 2021: BS 15 completed
Mon Jul 26 16:37:30 2021: BS 16 completed
Mon Jul 26 16:38:07 2021: BS 17 completed
Mon Jul 26 16:38:44 2021: BS 18 completed
Mon Jul 26 16:39:21 2021: BS 19 completed
Mon Jul 26 16:39:58 2021: BS 20 completed
Mon Jul 26 16:40:35 2021: BS 21 completed
Mon Jul 26 16:41:12 2021: BS 22 completed
Mon Jul 26 16:41:49 2021: BS 23 completed
Mon Jul 26 16:42:26 2021: BS 24 completed
Mon Jul 26 16:43:03 2021: BS 25 completed
Mon Jul 26 16:43:40 2021: BS 26 completed
Mon Jul 26 16:44:17 2021: BS 27 completed
Mon Jul 26 16:44:54 2021: BS 28 completed
Mon Jul 26 16:45:31 2021: BS 29 completed
Mon Jul 26 16:46:08 2021: BS 30 completed
Mon Jul 26 16:46:45 2021: BS 31 completed
Mon Jul 26 16:47:22 2021: Acquisition complete
