# Supplementary material for: Synthesis of Benzo[c]cinnolinium Salts from 2-Azobiaryls by Copper(II) or Electrochemical Oxidation
Source: Org Lett. 2024 Feb 15;26(8):1694–8. doi: 10.1021/acs.orglett.4c00213 (PMC10913080; doi:10.1021/acs.orglett.4c00213)
Supplement: Supplementary file 2 — ol4c00213_si_002.zip [file ol4c00213_si_002.zip › FID for Publication/2k/13C/log]

Thu Dec  2 20:27:48 2021: Experiment started
Thu Dec  2 20:28:26 2021: BS 1 completed
Thu Dec  2 20:29:03 2021: BS 2 completed
Thu Dec  2 20:29:40 2021: BS 3 completed
Thu Dec  2 20:30:17 2021: BS 4 completed
Thu Dec  2 20:30:54 2021: BS 5 completed
Thu Dec  2 20:31:31 2021: BS 6 completed
Thu Dec  2 20:32:08 2021: BS 7 completed
Thu Dec  2 20:32:45 2021: BS 8 completed
Thu Dec  2 20:33:22 2021: BS 9 completed
Thu Dec  2 20:33:59 2021: BS 10 completed
Thu Dec  2 20:34:36 2021: BS 11 completed
Thu Dec  2 20:35:13 2021: BS 12 completed
Thu Dec  2 20:35:50 2021: BS 13 completed
Thu Dec  2 20:36:27 2021: BS 14 completed
Thu Dec  2 20:37:04 2021: BS 15 completed
Thu Dec  2 20:37:41 2021: BS 16 completed
Thu Dec  2 20:38:18 2021: BS 17 completed
Thu Dec  2 20:38:55 2021: BS 18 completed
Thu Dec  2 20:39:32 2021: BS 19 completed
Thu Dec  2 20:40:09 2021: BS 20 completed
Thu Dec  2 20:40:46 2021: BS 21 completed
Thu Dec  2 20:41:23 2021: BS 22 completed
Thu Dec  2 20:41:59 2021: BS 23 completed
Thu Dec  2 20:42:36 2021: BS 24 completed
Thu Dec  2 20:43:13 2021: BS 25 completed
Thu Dec  2 20:43:50 2021: BS 26 completed
Thu Dec  2 20:44:27 2021: BS 27 completed
Thu Dec  2 20:45:04 2021: BS 28 completed
Thu Dec  2 20:45:41 2021: BS 29 completed
Thu Dec  2 20:46:18 2021: BS 30 completed
Thu Dec  2 20:46:55 2021: BS 31 completed
Thu Dec  2 20:47:32 2021: Acquisition complete
