# Supplementary material for: Synthesis of Benzo[c]cinnolinium Salts from 2-Azobiaryls by Copper(II) or Electrochemical Oxidation
Source: Org Lett. 2024 Feb 15;26(8):1694–8. doi: 10.1021/acs.orglett.4c00213 (PMC10913080; doi:10.1021/acs.orglett.4c00213)
Supplement: Supplementary file 2 — ol4c00213_si_002.zip [file ol4c00213_si_002.zip › FID for Publication/2k/1H/log]

Thu Dec  2 20:27:10 2021: Experiment started
Thu Dec  2 20:27:28 2021: BS 1 completed
Thu Dec  2 20:27:42 2021: Acquisition complete
