# Supplementary material for: Synthesis of Benzo[c]cinnolinium Salts from 2-Azobiaryls by Copper(II) or Electrochemical Oxidation
Source: Org Lett. 2024 Feb 15;26(8):1694–8. doi: 10.1021/acs.orglett.4c00213 (PMC10913080; doi:10.1021/acs.orglett.4c00213)
Supplement: Supplementary file 2 — ol4c00213_si_002.zip [file ol4c00213_si_002.zip › FID for Publication/2l/13C/log]

Fri Aug  6 17:29:15 2021: Experiment started
Fri Aug  6 17:29:52 2021: BS 1 completed
Fri Aug  6 17:30:31 2021: BS 2 completed
Fri Aug  6 17:31:06 2021: BS 3 completed
Fri Aug  6 17:31:43 2021: BS 4 completed
Fri Aug  6 17:32:20 2021: BS 5 completed
Fri Aug  6 17:32:57 2021: BS 6 completed
Fri Aug  6 17:33:34 2021: BS 7 completed
Fri Aug  6 17:34:11 2021: BS 8 completed
Fri Aug  6 17:34:48 2021: BS 9 completed
Fri Aug  6 17:35:25 2021: BS 10 completed
Fri Aug  6 17:36:02 2021: BS 11 completed
Fri Aug  6 17:36:38 2021: BS 12 completed
Fri Aug  6 17:37:15 2021: BS 13 completed
Fri Aug  6 17:37:52 2021: BS 14 completed
Fri Aug  6 17:38:29 2021: BS 15 completed
Fri Aug  6 17:39:07 2021: BS 16 completed
Fri Aug  6 17:39:43 2021: BS 17 completed
Fri Aug  6 17:40:20 2021: BS 18 completed
Fri Aug  6 17:40:57 2021: BS 19 completed
Fri Aug  6 17:41:34 2021: BS 20 completed
Fri Aug  6 17:42:11 2021: BS 21 completed
Fri Aug  6 17:42:48 2021: BS 22 completed
Fri Aug  6 17:43:25 2021: BS 23 completed
Fri Aug  6 17:44:02 2021: BS 24 completed
Fri Aug  6 17:44:40 2021: BS 25 completed
Fri Aug  6 17:45:16 2021: BS 26 completed
Fri Aug  6 17:45:53 2021: BS 27 completed
Fri Aug  6 17:46:30 2021: BS 28 completed
Fri Aug  6 17:47:07 2021: BS 29 completed
Fri Aug  6 17:47:48 2021: BS 30 completed
Fri Aug  6 17:48:21 2021: BS 31 completed
Fri Aug  6 17:48:58 2021: Acquisition complete
