# Supplementary material for: Synthesis of Benzo[c]cinnolinium Salts from 2-Azobiaryls by Copper(II) or Electrochemical Oxidation
Source: Org Lett. 2024 Feb 15;26(8):1694–8. doi: 10.1021/acs.orglett.4c00213 (PMC10913080; doi:10.1021/acs.orglett.4c00213)
Supplement: Supplementary file 2 — ol4c00213_si_002.zip [file ol4c00213_si_002.zip › FID for Publication/2n/13C/log]

Mon Mar 15 21:26:39 2021: Experiment started
Mon Mar 15 21:27:19 2021: BS 1 completed
Mon Mar 15 21:27:56 2021: BS 2 completed
Mon Mar 15 21:28:33 2021: BS 3 completed
Mon Mar 15 21:29:10 2021: BS 4 completed
Mon Mar 15 21:29:47 2021: BS 5 completed
Mon Mar 15 21:30:24 2021: BS 6 completed
Mon Mar 15 21:31:01 2021: BS 7 completed
Mon Mar 15 21:31:38 2021: BS 8 completed
Mon Mar 15 21:32:15 2021: BS 9 completed
Mon Mar 15 21:32:52 2021: BS 10 completed
Mon Mar 15 21:33:29 2021: BS 11 completed
Mon Mar 15 21:34:06 2021: BS 12 completed
Mon Mar 15 21:34:43 2021: BS 13 completed
Mon Mar 15 21:35:20 2021: BS 14 completed
Mon Mar 15 21:35:56 2021: BS 15 completed
Mon Mar 15 21:36:33 2021: BS 16 completed
Mon Mar 15 21:37:11 2021: BS 17 completed
Mon Mar 15 21:37:47 2021: BS 18 completed
Mon Mar 15 21:38:24 2021: BS 19 completed
Mon Mar 15 21:39:01 2021: BS 20 completed
Mon Mar 15 21:39:38 2021: BS 21 completed
Mon Mar 15 21:40:15 2021: BS 22 completed
Mon Mar 15 21:40:52 2021: BS 23 completed
Mon Mar 15 21:41:29 2021: BS 24 completed
Mon Mar 15 21:42:06 2021: BS 25 completed
Mon Mar 15 21:42:44 2021: BS 26 completed
Mon Mar 15 21:43:20 2021: BS 27 completed
Mon Mar 15 21:43:57 2021: BS 28 completed
Mon Mar 15 21:44:34 2021: BS 29 completed
Mon Mar 15 21:45:11 2021: BS 30 completed
Mon Mar 15 21:45:48 2021: BS 31 completed
Mon Mar 15 21:46:25 2021: BS 32 completed
Mon Mar 15 21:47:02 2021: BS 33 completed
Mon Mar 15 21:47:39 2021: BS 34 completed
Mon Mar 15 21:48:16 2021: BS 35 completed
Mon Mar 15 21:48:53 2021: BS 36 completed
Mon Mar 15 21:49:30 2021: BS 37 completed
Mon Mar 15 21:50:07 2021: BS 38 completed
Mon Mar 15 21:50:44 2021: BS 39 completed
Mon Mar 15 21:51:21 2021: BS 40 completed
Mon Mar 15 21:51:58 2021: BS 41 completed
Mon Mar 15 21:52:35 2021: BS 42 completed
Mon Mar 15 21:53:12 2021: BS 43 completed
Mon Mar 15 21:53:49 2021: BS 44 completed
Mon Mar 15 21:54:26 2021: BS 45 completed
Mon Mar 15 21:55:03 2021: BS 46 completed
Mon Mar 15 21:55:40 2021: BS 47 completed
Mon Mar 15 21:56:17 2021: BS 48 completed
Mon Mar 15 21:56:54 2021: BS 49 completed
Mon Mar 15 21:57:34 2021: Acquisition complete
