# Supplementary material for: Synthesis of Benzo[c]cinnolinium Salts from 2-Azobiaryls by Copper(II) or Electrochemical Oxidation
Source: Org Lett. 2024 Feb 15;26(8):1694–8. doi: 10.1021/acs.orglett.4c00213 (PMC10913080; doi:10.1021/acs.orglett.4c00213)
Supplement: Supplementary file 2 — ol4c00213_si_002.zip [file ol4c00213_si_002.zip › FID for Publication/2o/13C/log]

Thu May 27 21:42:47 2021: Experiment started
Thu May 27 21:43:26 2021: BS 1 completed
Thu May 27 21:44:03 2021: BS 2 completed
Thu May 27 21:44:40 2021: BS 3 completed
Thu May 27 21:45:16 2021: BS 4 completed
Thu May 27 21:45:54 2021: BS 5 completed
Thu May 27 21:46:31 2021: BS 6 completed
Thu May 27 21:47:07 2021: BS 7 completed
Thu May 27 21:47:44 2021: BS 8 completed
Thu May 27 21:48:21 2021: BS 9 completed
Thu May 27 21:48:58 2021: BS 10 completed
Thu May 27 21:49:35 2021: BS 11 completed
Thu May 27 21:50:13 2021: BS 12 completed
Thu May 27 21:50:49 2021: BS 13 completed
Thu May 27 21:51:26 2021: BS 14 completed
Thu May 27 21:52:03 2021: BS 15 completed
Thu May 27 21:52:40 2021: BS 16 completed
Thu May 27 21:53:17 2021: BS 17 completed
Thu May 27 21:53:54 2021: BS 18 completed
Thu May 27 21:54:31 2021: BS 19 completed
Thu May 27 21:55:08 2021: BS 20 completed
Thu May 27 21:55:45 2021: BS 21 completed
Thu May 27 21:56:22 2021: BS 22 completed
Thu May 27 21:56:59 2021: BS 23 completed
Thu May 27 21:57:36 2021: BS 24 completed
Thu May 27 21:58:13 2021: BS 25 completed
Thu May 27 21:58:50 2021: BS 26 completed
Thu May 27 21:59:27 2021: BS 27 completed
Thu May 27 22:00:04 2021: BS 28 completed
Thu May 27 22:00:41 2021: BS 29 completed
Thu May 27 22:01:18 2021: BS 30 completed
Thu May 27 22:01:55 2021: BS 31 completed
Thu May 27 22:02:32 2021: BS 32 completed
Thu May 27 22:03:09 2021: BS 33 completed
Thu May 27 22:03:46 2021: BS 34 completed
Thu May 27 22:04:23 2021: BS 35 completed
Thu May 27 22:05:00 2021: BS 36 completed
Thu May 27 22:05:37 2021: BS 37 completed
Thu May 27 22:06:14 2021: BS 38 completed
Thu May 27 22:06:51 2021: BS 39 completed
Thu May 27 22:07:28 2021: BS 40 completed
Thu May 27 22:08:05 2021: BS 41 completed
Thu May 27 22:08:42 2021: BS 42 completed
Thu May 27 22:09:18 2021: BS 43 completed
Thu May 27 22:09:56 2021: BS 44 completed
Thu May 27 22:10:33 2021: BS 45 completed
Thu May 27 22:11:10 2021: BS 46 completed
Thu May 27 22:11:46 2021: BS 47 completed
Thu May 27 22:12:23 2021: BS 48 completed
Thu May 27 22:13:00 2021: BS 49 completed
Thu May 27 22:13:37 2021: BS 50 completed
Thu May 27 22:14:14 2021: BS 51 completed
Thu May 27 22:14:51 2021: BS 52 completed
Thu May 27 22:15:28 2021: BS 53 completed
Thu May 27 22:16:05 2021: BS 54 completed
Thu May 27 22:16:42 2021: BS 55 completed
Thu May 27 22:17:19 2021: BS 56 completed
Thu May 27 22:17:56 2021: BS 57 completed
Thu May 27 22:18:33 2021: BS 58 completed
Thu May 27 22:19:10 2021: BS 59 completed
Thu May 27 22:19:47 2021: BS 60 completed
Thu May 27 22:20:24 2021: BS 61 completed
Thu May 27 22:21:01 2021: BS 62 completed
Thu May 27 22:21:38 2021: BS 63 completed
Thu May 27 22:22:15 2021: BS 64 completed
Thu May 27 22:22:52 2021: BS 65 completed
Thu May 27 22:23:29 2021: BS 66 completed
Thu May 27 22:24:06 2021: BS 67 completed
Thu May 27 22:24:43 2021: BS 68 completed
Thu May 27 22:25:20 2021: BS 69 completed
Thu May 27 22:25:57 2021: BS 70 completed
Thu May 27 22:26:34 2021: BS 71 completed
Thu May 27 22:27:11 2021: BS 72 completed
Thu May 27 22:27:48 2021: BS 73 completed
Thu May 27 22:28:25 2021: BS 74 completed
Thu May 27 22:29:02 2021: BS 75 completed
Thu May 27 22:29:39 2021: BS 76 completed
Thu May 27 22:30:16 2021: BS 77 completed
Thu May 27 22:30:53 2021: BS 78 completed
Thu May 27 22:31:30 2021: BS 79 completed
Thu May 27 22:32:06 2021: BS 80 completed
Thu May 27 22:32:43 2021: BS 81 completed
Thu May 27 22:33:20 2021: BS 82 completed
Thu May 27 22:33:57 2021: BS 83 completed
Thu May 27 22:34:34 2021: BS 84 completed
Thu May 27 22:35:11 2021: BS 85 completed
Thu May 27 22:35:48 2021: BS 86 completed
Thu May 27 22:36:25 2021: BS 87 completed
Thu May 27 22:37:02 2021: BS 88 completed
Thu May 27 22:37:39 2021: BS 89 completed
Thu May 27 22:38:16 2021: BS 90 completed
Thu May 27 22:38:53 2021: BS 91 completed
Thu May 27 22:39:30 2021: BS 92 completed
Thu May 27 22:40:07 2021: BS 93 completed
Thu May 27 22:40:44 2021: BS 94 completed
Thu May 27 22:41:21 2021: BS 95 completed
Thu May 27 22:41:58 2021: BS 96 completed
Thu May 27 22:42:35 2021: BS 97 completed
Thu May 27 22:43:12 2021: BS 98 completed
Thu May 27 22:43:49 2021: BS 99 completed
Thu May 27 22:44:26 2021: BS 100 completed
Thu May 27 22:45:03 2021: BS 101 completed
Thu May 27 22:45:40 2021: BS 102 completed
Thu May 27 22:46:17 2021: BS 103 completed
Thu May 27 22:46:54 2021: BS 104 completed
Thu May 27 22:47:31 2021: BS 105 completed
Thu May 27 22:48:08 2021: BS 106 completed
Thu May 27 22:48:45 2021: BS 107 completed
Thu May 27 22:49:22 2021: BS 108 completed
Thu May 27 22:49:59 2021: BS 109 completed
Thu May 27 22:50:36 2021: BS 110 completed
Thu May 27 22:51:13 2021: BS 111 completed
Thu May 27 22:51:50 2021: BS 112 completed
Thu May 27 22:52:26 2021: BS 113 completed
Thu May 27 22:53:03 2021: BS 114 completed
Thu May 27 22:53:40 2021: BS 115 completed
Thu May 27 22:54:17 2021: BS 116 completed
Thu May 27 22:54:54 2021: BS 117 completed
Thu May 27 22:55:31 2021: BS 118 completed
Thu May 27 22:56:09 2021: BS 119 completed
Thu May 27 22:56:46 2021: BS 120 completed
Thu May 27 22:57:22 2021: BS 121 completed
Thu May 27 22:57:59 2021: BS 122 completed
Thu May 27 22:58:36 2021: BS 123 completed
Thu May 27 22:59:14 2021: BS 124 completed
Thu May 27 22:59:50 2021: BS 125 completed
Thu May 27 23:00:27 2021: BS 126 completed
Thu May 27 23:01:04 2021: BS 127 completed
Thu May 27 23:01:41 2021: BS 128 completed
Thu May 27 23:02:18 2021: BS 129 completed
Thu May 27 23:02:55 2021: BS 130 completed
Thu May 27 23:03:32 2021: BS 131 completed
Thu May 27 23:04:09 2021: BS 132 completed
Thu May 27 23:04:46 2021: BS 133 completed
Thu May 27 23:05:23 2021: BS 134 completed
Thu May 27 23:06:00 2021: BS 135 completed
Thu May 27 23:06:37 2021: BS 136 completed
Thu May 27 23:07:14 2021: BS 137 completed
Thu May 27 23:07:51 2021: BS 138 completed
Thu May 27 23:08:28 2021: BS 139 completed
Thu May 27 23:09:05 2021: BS 140 completed
Thu May 27 23:09:42 2021: BS 141 completed
Thu May 27 23:10:19 2021: BS 142 completed
Thu May 27 23:10:56 2021: BS 143 completed
Thu May 27 23:11:33 2021: BS 144 completed
Thu May 27 23:12:10 2021: BS 145 completed
Thu May 27 23:12:47 2021: BS 146 completed
Thu May 27 23:13:24 2021: BS 147 completed
Thu May 27 23:14:01 2021: BS 148 completed
Thu May 27 23:14:37 2021: BS 149 completed
Thu May 27 23:15:14 2021: BS 150 completed
Thu May 27 23:15:51 2021: BS 151 completed
Thu May 27 23:16:28 2021: BS 152 completed
Thu May 27 23:17:05 2021: BS 153 completed
Thu May 27 23:17:42 2021: BS 154 completed
Thu May 27 23:18:19 2021: BS 155 completed
Thu May 27 23:18:56 2021: BS 156 completed
Thu May 27 23:19:33 2021: BS 157 completed
Thu May 27 23:20:11 2021: BS 158 completed
Thu May 27 23:20:47 2021: BS 159 completed
Thu May 27 23:21:24 2021: BS 160 completed
Thu May 27 23:22:01 2021: BS 161 completed
Thu May 27 23:22:39 2021: BS 162 completed
Thu May 27 23:23:15 2021: BS 163 completed
Thu May 27 23:23:52 2021: BS 164 completed
Thu May 27 23:24:29 2021: BS 165 completed
Thu May 27 23:25:06 2021: BS 166 completed
Thu May 27 23:25:43 2021: BS 167 completed
Thu May 27 23:26:20 2021: BS 168 completed
Thu May 27 23:26:57 2021: BS 169 completed
Thu May 27 23:27:34 2021: BS 170 completed
Thu May 27 23:28:11 2021: BS 171 completed
Thu May 27 23:28:48 2021: BS 172 completed
Thu May 27 23:29:25 2021: BS 173 completed
Thu May 27 23:30:02 2021: BS 174 completed
Thu May 27 23:30:39 2021: BS 175 completed
Thu May 27 23:31:16 2021: BS 176 completed
Thu May 27 23:31:53 2021: BS 177 completed
Thu May 27 23:32:30 2021: BS 178 completed
Thu May 27 23:33:07 2021: BS 179 completed
Thu May 27 23:33:44 2021: BS 180 completed
Thu May 27 23:34:21 2021: BS 181 completed
Thu May 27 23:34:57 2021: BS 182 completed
Thu May 27 23:35:35 2021: BS 183 completed
Thu May 27 23:36:11 2021: BS 184 completed
Thu May 27 23:36:49 2021: BS 185 completed
Thu May 27 23:37:25 2021: BS 186 completed
Thu May 27 23:38:02 2021: BS 187 completed
Thu May 27 23:38:39 2021: BS 188 completed
Thu May 27 23:39:17 2021: BS 189 completed
Thu May 27 23:39:53 2021: BS 190 completed
Thu May 27 23:40:30 2021: BS 191 completed
Thu May 27 23:41:07 2021: BS 192 completed
Thu May 27 23:41:44 2021: BS 193 completed
Thu May 27 23:42:21 2021: BS 194 completed
Thu May 27 23:42:58 2021: BS 195 completed
Thu May 27 23:43:35 2021: BS 196 completed
Thu May 27 23:44:12 2021: BS 197 completed
Thu May 27 23:44:49 2021: BS 198 completed
Thu May 27 23:45:26 2021: BS 199 completed
Thu May 27 23:46:03 2021: BS 200 completed
Thu May 27 23:46:40 2021: BS 201 completed
Thu May 27 23:47:17 2021: BS 202 completed
Thu May 27 23:47:54 2021: BS 203 completed
Thu May 27 23:48:31 2021: BS 204 completed
Thu May 27 23:49:08 2021: BS 205 completed
Thu May 27 23:49:45 2021: BS 206 completed
Thu May 27 23:50:22 2021: BS 207 completed
Thu May 27 23:50:59 2021: BS 208 completed
Thu May 27 23:51:36 2021: BS 209 completed
Thu May 27 23:52:13 2021: BS 210 completed
Thu May 27 23:52:50 2021: BS 211 completed
Thu May 27 23:53:27 2021: BS 212 completed
Thu May 27 23:54:04 2021: BS 213 completed
Thu May 27 23:54:41 2021: BS 214 completed
Thu May 27 23:55:18 2021: BS 215 completed
Thu May 27 23:55:55 2021: BS 216 completed
Thu May 27 23:56:32 2021: BS 217 completed
Thu May 27 23:57:08 2021: BS 218 completed
Thu May 27 23:57:45 2021: BS 219 completed
Thu May 27 23:58:23 2021: BS 220 completed
Thu May 27 23:59:00 2021: BS 221 completed
Thu May 27 23:59:36 2021: BS 222 completed
Fri May 28 00:00:13 2021: BS 223 completed
Fri May 28 00:00:50 2021: BS 224 completed
Fri May 28 00:01:27 2021: BS 225 completed
Fri May 28 00:02:04 2021: BS 226 completed
Fri May 28 00:02:41 2021: BS 227 completed
Fri May 28 00:03:18 2021: BS 228 completed
Fri May 28 00:03:55 2021: BS 229 completed
Fri May 28 00:04:32 2021: BS 230 completed
Fri May 28 00:05:09 2021: BS 231 completed
Fri May 28 00:05:46 2021: BS 232 completed
Fri May 28 00:06:23 2021: BS 233 completed
Fri May 28 00:07:00 2021: BS 234 completed
Fri May 28 00:07:37 2021: BS 235 completed
Fri May 28 00:08:14 2021: BS 236 completed
Fri May 28 00:08:51 2021: BS 237 completed
Fri May 28 00:09:28 2021: BS 238 completed
Fri May 28 00:10:05 2021: BS 239 completed
Fri May 28 00:10:42 2021: BS 240 completed
Fri May 28 00:11:19 2021: BS 241 completed
Fri May 28 00:11:56 2021: BS 242 completed
Fri May 28 00:12:33 2021: BS 243 completed
Fri May 28 00:13:10 2021: BS 244 completed
Fri May 28 00:13:47 2021: BS 245 completed
Fri May 28 00:14:24 2021: BS 246 completed
Fri May 28 00:15:01 2021: BS 247 completed
Fri May 28 00:15:38 2021: BS 248 completed
Fri May 28 00:16:15 2021: BS 249 completed
Fri May 28 00:16:52 2021: BS 250 completed
Fri May 28 00:17:29 2021: BS 251 completed
Fri May 28 00:18:06 2021: BS 252 completed
Fri May 28 00:18:43 2021: BS 253 completed
Fri May 28 00:19:20 2021: BS 254 completed
Fri May 28 00:19:57 2021: BS 255 completed
Fri May 28 00:20:33 2021: BS 256 completed
Fri May 28 00:21:11 2021: BS 257 completed
Fri May 28 00:21:48 2021: BS 258 completed
Fri May 28 00:22:24 2021: BS 259 completed
Fri May 28 00:23:02 2021: BS 260 completed
Fri May 28 00:23:38 2021: BS 261 completed
Fri May 28 00:24:15 2021: BS 262 completed
Fri May 28 00:24:52 2021: BS 263 completed
Fri May 28 00:25:29 2021: BS 264 completed
Fri May 28 00:26:06 2021: BS 265 completed
Fri May 28 00:26:43 2021: BS 266 completed
Fri May 28 00:27:20 2021: BS 267 completed
Fri May 28 00:27:57 2021: BS 268 completed
Fri May 28 00:28:34 2021: BS 269 completed
Fri May 28 00:29:11 2021: BS 270 completed
Fri May 28 00:29:48 2021: BS 271 completed
Fri May 28 00:30:25 2021: BS 272 completed
Fri May 28 00:31:02 2021: BS 273 completed
Fri May 28 00:31:39 2021: BS 274 completed
Fri May 28 00:32:16 2021: BS 275 completed
Fri May 28 00:32:53 2021: BS 276 completed
Fri May 28 00:33:30 2021: BS 277 completed
Fri May 28 00:34:07 2021: BS 278 completed
Fri May 28 00:34:44 2021: BS 279 completed
Fri May 28 00:35:21 2021: BS 280 completed
Fri May 28 00:35:58 2021: BS 281 completed
Fri May 28 00:36:35 2021: BS 282 completed
Fri May 28 00:37:12 2021: BS 283 completed
Fri May 28 00:37:49 2021: BS 284 completed
Fri May 28 00:38:26 2021: BS 285 completed
Fri May 28 00:39:03 2021: BS 286 completed
Fri May 28 00:39:40 2021: BS 287 completed
Fri May 28 00:40:17 2021: BS 288 completed
Fri May 28 00:40:53 2021: BS 289 completed
Fri May 28 00:41:31 2021: BS 290 completed
Fri May 28 00:42:07 2021: BS 291 completed
Fri May 28 00:42:45 2021: BS 292 completed
Fri May 28 00:43:22 2021: BS 293 completed
Fri May 28 00:43:58 2021: BS 294 completed
Fri May 28 00:44:35 2021: BS 295 completed
Fri May 28 00:45:12 2021: BS 296 completed
Fri May 28 00:45:49 2021: BS 297 completed
Fri May 28 00:46:26 2021: BS 298 completed
Fri May 28 00:47:03 2021: BS 299 completed
Fri May 28 00:47:40 2021: Acquisition complete
