# Supplementary material for: Synthesis of Benzo[c]cinnolinium Salts from 2-Azobiaryls by Copper(II) or Electrochemical Oxidation
Source: Org Lett. 2024 Feb 15;26(8):1694–8. doi: 10.1021/acs.orglett.4c00213 (PMC10913080; doi:10.1021/acs.orglett.4c00213)
Supplement: Supplementary file 2 — ol4c00213_si_002.zip [file ol4c00213_si_002.zip › FID for Publication/2p/13C/log]

Thu Sep  9 11:58:26 2021: Experiment started
Thu Sep  9 11:59:05 2021: BS 1 completed
Thu Sep  9 11:59:41 2021: BS 2 completed
Thu Sep  9 12:00:18 2021: BS 3 completed
Thu Sep  9 12:00:55 2021: BS 4 completed
Thu Sep  9 12:01:32 2021: BS 5 completed
Thu Sep  9 12:02:09 2021: BS 6 completed
Thu Sep  9 12:02:46 2021: BS 7 completed
Thu Sep  9 12:03:23 2021: BS 8 completed
Thu Sep  9 12:04:00 2021: BS 9 completed
Thu Sep  9 12:04:37 2021: BS 10 completed
Thu Sep  9 12:05:14 2021: BS 11 completed
Thu Sep  9 12:05:51 2021: BS 12 completed
Thu Sep  9 12:06:28 2021: BS 13 completed
Thu Sep  9 12:07:05 2021: BS 14 completed
Thu Sep  9 12:07:42 2021: BS 15 completed
Thu Sep  9 12:08:19 2021: BS 16 completed
Thu Sep  9 12:08:56 2021: BS 17 completed
Thu Sep  9 12:09:33 2021: BS 18 completed
Thu Sep  9 12:10:10 2021: BS 19 completed
Thu Sep  9 12:10:47 2021: BS 20 completed
Thu Sep  9 12:11:24 2021: BS 21 completed
Thu Sep  9 12:12:01 2021: BS 22 completed
Thu Sep  9 12:12:38 2021: BS 23 completed
Thu Sep  9 12:13:15 2021: BS 24 completed
Thu Sep  9 12:13:52 2021: BS 25 completed
Thu Sep  9 12:14:29 2021: BS 26 completed
Thu Sep  9 12:15:06 2021: BS 27 completed
Thu Sep  9 12:15:43 2021: BS 28 completed
Thu Sep  9 12:16:20 2021: BS 29 completed
Thu Sep  9 12:16:57 2021: BS 30 completed
Thu Sep  9 12:17:34 2021: BS 31 completed
Thu Sep  9 12:18:11 2021: Acquisition complete
