# Supplementary material for: Synthesis of Benzo[c]cinnolinium Salts from 2-Azobiaryls by Copper(II) or Electrochemical Oxidation
Source: Org Lett. 2024 Feb 15;26(8):1694–8. doi: 10.1021/acs.orglett.4c00213 (PMC10913080; doi:10.1021/acs.orglett.4c00213)
Supplement: Supplementary file 2 — ol4c00213_si_002.zip [file ol4c00213_si_002.zip › FID for Publication/2q/13C/log]

Sat Nov 11 00:36:29 2023: Experiment started
Sat Nov 11 00:37:08 2023: BS 1 completed
Sat Nov 11 00:37:45 2023: BS 2 completed
Sat Nov 11 00:38:22 2023: BS 3 completed
Sat Nov 11 00:38:59 2023: BS 4 completed
Sat Nov 11 00:39:36 2023: BS 5 completed
Sat Nov 11 00:40:13 2023: BS 6 completed
Sat Nov 11 00:40:50 2023: BS 7 completed
Sat Nov 11 00:41:27 2023: BS 8 completed
Sat Nov 11 00:42:04 2023: BS 9 completed
Sat Nov 11 00:42:41 2023: BS 10 completed
Sat Nov 11 00:43:18 2023: BS 11 completed
Sat Nov 11 00:43:55 2023: BS 12 completed
Sat Nov 11 00:44:32 2023: BS 13 completed
Sat Nov 11 00:45:09 2023: BS 14 completed
Sat Nov 11 00:45:45 2023: BS 15 completed
Sat Nov 11 00:46:22 2023: BS 16 completed
Sat Nov 11 00:46:59 2023: BS 17 completed
Sat Nov 11 00:47:36 2023: BS 18 completed
Sat Nov 11 00:48:13 2023: BS 19 completed
Sat Nov 11 00:48:50 2023: BS 20 completed
Sat Nov 11 00:49:27 2023: BS 21 completed
Sat Nov 11 00:50:04 2023: BS 22 completed
Sat Nov 11 00:50:41 2023: BS 23 completed
Sat Nov 11 00:51:18 2023: BS 24 completed
Sat Nov 11 00:51:55 2023: BS 25 completed
Sat Nov 11 00:52:32 2023: BS 26 completed
Sat Nov 11 00:53:09 2023: BS 27 completed
Sat Nov 11 00:53:46 2023: BS 28 completed
Sat Nov 11 00:54:23 2023: BS 29 completed
Sat Nov 11 00:55:00 2023: BS 30 completed
Sat Nov 11 00:55:37 2023: BS 31 completed
Sat Nov 11 00:56:14 2023: BS 32 completed
Sat Nov 11 00:56:51 2023: BS 33 completed
Sat Nov 11 00:57:28 2023: BS 34 completed
Sat Nov 11 00:58:05 2023: BS 35 completed
Sat Nov 11 00:58:42 2023: BS 36 completed
Sat Nov 11 00:59:19 2023: BS 37 completed
Sat Nov 11 00:59:56 2023: BS 38 completed
Sat Nov 11 01:00:33 2023: BS 39 completed
Sat Nov 11 01:01:10 2023: BS 40 completed
Sat Nov 11 01:01:47 2023: BS 41 completed
Sat Nov 11 01:02:24 2023: BS 42 completed
Sat Nov 11 01:03:01 2023: BS 43 completed
Sat Nov 11 01:03:38 2023: BS 44 completed
Sat Nov 11 01:04:15 2023: BS 45 completed
Sat Nov 11 01:04:52 2023: BS 46 completed
Sat Nov 11 01:05:29 2023: BS 47 completed
Sat Nov 11 01:06:06 2023: BS 48 completed
Sat Nov 11 01:06:43 2023: BS 49 completed
Sat Nov 11 01:07:20 2023: BS 50 completed
Sat Nov 11 01:07:57 2023: BS 51 completed
Sat Nov 11 01:08:33 2023: BS 52 completed
Sat Nov 11 01:09:10 2023: BS 53 completed
Sat Nov 11 01:09:47 2023: BS 54 completed
Sat Nov 11 01:10:24 2023: BS 55 completed
Sat Nov 11 01:11:01 2023: BS 56 completed
Sat Nov 11 01:11:38 2023: BS 57 completed
Sat Nov 11 01:12:15 2023: BS 58 completed
Sat Nov 11 01:12:52 2023: BS 59 completed
Sat Nov 11 01:13:29 2023: BS 60 completed
Sat Nov 11 01:14:06 2023: BS 61 completed
Sat Nov 11 01:14:43 2023: BS 62 completed
Sat Nov 11 01:15:20 2023: BS 63 completed
Sat Nov 11 01:15:57 2023: BS 64 completed
Sat Nov 11 01:16:34 2023: BS 65 completed
Sat Nov 11 01:17:11 2023: BS 66 completed
Sat Nov 11 01:17:48 2023: BS 67 completed
Sat Nov 11 01:18:25 2023: BS 68 completed
Sat Nov 11 01:19:02 2023: BS 69 completed
Sat Nov 11 01:19:39 2023: BS 70 completed
Sat Nov 11 01:20:16 2023: BS 71 completed
Sat Nov 11 01:20:53 2023: BS 72 completed
Sat Nov 11 01:21:30 2023: BS 73 completed
Sat Nov 11 01:22:07 2023: BS 74 completed
Sat Nov 11 01:22:44 2023: BS 75 completed
Sat Nov 11 01:23:21 2023: BS 76 completed
Sat Nov 11 01:23:58 2023: BS 77 completed
Sat Nov 11 01:24:35 2023: BS 78 completed
Sat Nov 11 01:25:12 2023: BS 79 completed
Sat Nov 11 01:25:49 2023: BS 80 completed
Sat Nov 11 01:26:26 2023: BS 81 completed
Sat Nov 11 01:27:03 2023: BS 82 completed
Sat Nov 11 01:27:40 2023: BS 83 completed
Sat Nov 11 01:28:17 2023: BS 84 completed
Sat Nov 11 01:28:54 2023: BS 85 completed
Sat Nov 11 01:29:31 2023: BS 86 completed
Sat Nov 11 01:30:07 2023: BS 87 completed
Sat Nov 11 01:30:44 2023: BS 88 completed
Sat Nov 11 01:31:21 2023: BS 89 completed
Sat Nov 11 01:31:58 2023: BS 90 completed
Sat Nov 11 01:32:35 2023: BS 91 completed
Sat Nov 11 01:33:12 2023: BS 92 completed
Sat Nov 11 01:33:49 2023: BS 93 completed
Sat Nov 11 01:34:26 2023: BS 94 completed
Sat Nov 11 01:35:03 2023: BS 95 completed
Sat Nov 11 01:35:40 2023: BS 96 completed
Sat Nov 11 01:36:17 2023: BS 97 completed
Sat Nov 11 01:36:54 2023: BS 98 completed
Sat Nov 11 01:37:31 2023: BS 99 completed
Sat Nov 11 01:38:08 2023: BS 100 completed
Sat Nov 11 01:38:45 2023: BS 101 completed
Sat Nov 11 01:39:22 2023: BS 102 completed
Sat Nov 11 01:39:59 2023: BS 103 completed
Sat Nov 11 01:40:36 2023: BS 104 completed
Sat Nov 11 01:41:13 2023: BS 105 completed
Sat Nov 11 01:41:50 2023: BS 106 completed
Sat Nov 11 01:42:27 2023: BS 107 completed
Sat Nov 11 01:43:04 2023: BS 108 completed
Sat Nov 11 01:43:41 2023: BS 109 completed
Sat Nov 11 01:44:18 2023: BS 110 completed
Sat Nov 11 01:44:55 2023: BS 111 completed
Sat Nov 11 01:45:32 2023: BS 112 completed
Sat Nov 11 01:46:09 2023: BS 113 completed
Sat Nov 11 01:46:46 2023: BS 114 completed
Sat Nov 11 01:47:23 2023: BS 115 completed
Sat Nov 11 01:48:00 2023: BS 116 completed
Sat Nov 11 01:48:37 2023: BS 117 completed
Sat Nov 11 01:49:14 2023: BS 118 completed
Sat Nov 11 01:49:51 2023: BS 119 completed
Sat Nov 11 01:50:28 2023: BS 120 completed
Sat Nov 11 01:51:05 2023: BS 121 completed
Sat Nov 11 01:51:42 2023: BS 122 completed
Sat Nov 11 01:52:18 2023: BS 123 completed
Sat Nov 11 01:52:55 2023: BS 124 completed
Sat Nov 11 01:53:32 2023: BS 125 completed
Sat Nov 11 01:54:09 2023: BS 126 completed
Sat Nov 11 01:54:46 2023: BS 127 completed
Sat Nov 11 01:55:23 2023: BS 128 completed
Sat Nov 11 01:56:00 2023: BS 129 completed
Sat Nov 11 01:56:37 2023: BS 130 completed
Sat Nov 11 01:57:14 2023: BS 131 completed
Sat Nov 11 01:57:51 2023: BS 132 completed
Sat Nov 11 01:58:28 2023: BS 133 completed
Sat Nov 11 01:59:05 2023: BS 134 completed
Sat Nov 11 01:59:42 2023: BS 135 completed
Sat Nov 11 02:00:19 2023: BS 136 completed
Sat Nov 11 02:00:56 2023: BS 137 completed
Sat Nov 11 02:01:33 2023: BS 138 completed
Sat Nov 11 02:02:10 2023: BS 139 completed
Sat Nov 11 02:02:47 2023: BS 140 completed
Sat Nov 11 02:03:24 2023: BS 141 completed
Sat Nov 11 02:04:01 2023: BS 142 completed
Sat Nov 11 02:04:38 2023: BS 143 completed
Sat Nov 11 02:05:15 2023: BS 144 completed
Sat Nov 11 02:05:52 2023: BS 145 completed
Sat Nov 11 02:06:29 2023: BS 146 completed
Sat Nov 11 02:07:06 2023: BS 147 completed
Sat Nov 11 02:07:43 2023: BS 148 completed
Sat Nov 11 02:08:20 2023: BS 149 completed
Sat Nov 11 02:08:57 2023: BS 150 completed
Sat Nov 11 02:09:34 2023: BS 151 completed
Sat Nov 11 02:10:11 2023: BS 152 completed
Sat Nov 11 02:10:48 2023: BS 153 completed
Sat Nov 11 02:11:25 2023: BS 154 completed
Sat Nov 11 02:12:02 2023: BS 155 completed
Sat Nov 11 02:12:39 2023: BS 156 completed
Sat Nov 11 02:13:16 2023: BS 157 completed
Sat Nov 11 02:13:53 2023: BS 158 completed
Sat Nov 11 02:14:30 2023: BS 159 completed
Sat Nov 11 02:15:06 2023: BS 160 completed
Sat Nov 11 02:15:43 2023: BS 161 completed
Sat Nov 11 02:16:20 2023: BS 162 completed
Sat Nov 11 02:16:57 2023: BS 163 completed
Sat Nov 11 02:17:34 2023: BS 164 completed
Sat Nov 11 02:18:11 2023: BS 165 completed
Sat Nov 11 02:18:48 2023: BS 166 completed
Sat Nov 11 02:19:25 2023: BS 167 completed
Sat Nov 11 02:20:02 2023: BS 168 completed
Sat Nov 11 02:20:39 2023: BS 169 completed
Sat Nov 11 02:21:16 2023: BS 170 completed
Sat Nov 11 02:21:53 2023: BS 171 completed
Sat Nov 11 02:22:30 2023: BS 172 completed
Sat Nov 11 02:23:07 2023: BS 173 completed
Sat Nov 11 02:23:44 2023: BS 174 completed
Sat Nov 11 02:24:21 2023: BS 175 completed
Sat Nov 11 02:24:58 2023: BS 176 completed
Sat Nov 11 02:25:35 2023: BS 177 completed
Sat Nov 11 02:26:12 2023: BS 178 completed
Sat Nov 11 02:26:49 2023: BS 179 completed
Sat Nov 11 02:27:26 2023: BS 180 completed
Sat Nov 11 02:28:03 2023: BS 181 completed
Sat Nov 11 02:28:40 2023: BS 182 completed
Sat Nov 11 02:29:17 2023: BS 183 completed
Sat Nov 11 02:29:54 2023: BS 184 completed
Sat Nov 11 02:30:31 2023: BS 185 completed
Sat Nov 11 02:31:08 2023: BS 186 completed
Sat Nov 11 02:31:45 2023: BS 187 completed
Sat Nov 11 02:32:22 2023: BS 188 completed
Sat Nov 11 02:32:59 2023: BS 189 completed
Sat Nov 11 02:33:36 2023: BS 190 completed
Sat Nov 11 02:34:13 2023: BS 191 completed
Sat Nov 11 02:34:50 2023: BS 192 completed
Sat Nov 11 02:35:27 2023: BS 193 completed
Sat Nov 11 02:36:04 2023: BS 194 completed
Sat Nov 11 02:36:41 2023: BS 195 completed
Sat Nov 11 02:37:17 2023: BS 196 completed
Sat Nov 11 02:37:54 2023: BS 197 completed
Sat Nov 11 02:38:31 2023: BS 198 completed
Sat Nov 11 02:39:08 2023: BS 199 completed
Sat Nov 11 02:39:45 2023: BS 200 completed
Sat Nov 11 02:40:22 2023: BS 201 completed
Sat Nov 11 02:40:59 2023: BS 202 completed
Sat Nov 11 02:41:36 2023: BS 203 completed
Sat Nov 11 02:42:13 2023: BS 204 completed
Sat Nov 11 02:42:50 2023: BS 205 completed
Sat Nov 11 02:43:27 2023: BS 206 completed
Sat Nov 11 02:44:04 2023: BS 207 completed
Sat Nov 11 02:44:41 2023: BS 208 completed
Sat Nov 11 02:45:18 2023: BS 209 completed
Sat Nov 11 02:45:55 2023: BS 210 completed
Sat Nov 11 02:46:32 2023: BS 211 completed
Sat Nov 11 02:47:09 2023: BS 212 completed
Sat Nov 11 02:47:46 2023: BS 213 completed
Sat Nov 11 02:48:23 2023: BS 214 completed
Sat Nov 11 02:49:00 2023: BS 215 completed
Sat Nov 11 02:49:37 2023: BS 216 completed
Sat Nov 11 02:50:14 2023: BS 217 completed
Sat Nov 11 02:50:51 2023: BS 218 completed
Sat Nov 11 02:51:28 2023: BS 219 completed
Sat Nov 11 02:52:05 2023: BS 220 completed
Sat Nov 11 02:52:42 2023: BS 221 completed
Sat Nov 11 02:53:19 2023: BS 222 completed
Sat Nov 11 02:53:56 2023: BS 223 completed
Sat Nov 11 02:54:33 2023: BS 224 completed
Sat Nov 11 02:55:10 2023: BS 225 completed
Sat Nov 11 02:55:47 2023: BS 226 completed
Sat Nov 11 02:56:24 2023: BS 227 completed
Sat Nov 11 02:57:01 2023: BS 228 completed
Sat Nov 11 02:57:38 2023: BS 229 completed
Sat Nov 11 02:58:15 2023: BS 230 completed
Sat Nov 11 02:58:51 2023: BS 231 completed
Sat Nov 11 02:59:28 2023: BS 232 completed
Sat Nov 11 03:00:05 2023: BS 233 completed
Sat Nov 11 03:00:42 2023: BS 234 completed
Sat Nov 11 03:01:19 2023: BS 235 completed
Sat Nov 11 03:01:56 2023: BS 236 completed
Sat Nov 11 03:02:33 2023: BS 237 completed
Sat Nov 11 03:03:10 2023: BS 238 completed
Sat Nov 11 03:03:47 2023: BS 239 completed
Sat Nov 11 03:04:24 2023: BS 240 completed
Sat Nov 11 03:05:01 2023: BS 241 completed
Sat Nov 11 03:05:38 2023: BS 242 completed
Sat Nov 11 03:06:15 2023: BS 243 completed
Sat Nov 11 03:06:52 2023: BS 244 completed
Sat Nov 11 03:07:29 2023: BS 245 completed
Sat Nov 11 03:08:06 2023: BS 246 completed
Sat Nov 11 03:08:43 2023: BS 247 completed
Sat Nov 11 03:09:20 2023: BS 248 completed
Sat Nov 11 03:09:57 2023: BS 249 completed
Sat Nov 11 03:10:34 2023: BS 250 completed
Sat Nov 11 03:11:11 2023: BS 251 completed
Sat Nov 11 03:11:48 2023: BS 252 completed
Sat Nov 11 03:12:25 2023: BS 253 completed
Sat Nov 11 03:13:02 2023: BS 254 completed
Sat Nov 11 03:13:39 2023: BS 255 completed
Sat Nov 11 03:14:16 2023: BS 256 completed
Sat Nov 11 03:14:53 2023: BS 257 completed
Sat Nov 11 03:15:30 2023: BS 258 completed
Sat Nov 11 03:16:07 2023: BS 259 completed
Sat Nov 11 03:16:44 2023: BS 260 completed
Sat Nov 11 03:17:21 2023: BS 261 completed
Sat Nov 11 03:17:58 2023: BS 262 completed
Sat Nov 11 03:18:35 2023: BS 263 completed
Sat Nov 11 03:19:12 2023: BS 264 completed
Sat Nov 11 03:19:49 2023: BS 265 completed
Sat Nov 11 03:20:26 2023: BS 266 completed
Sat Nov 11 03:21:03 2023: BS 267 completed
Sat Nov 11 03:21:39 2023: BS 268 completed
Sat Nov 11 03:22:16 2023: BS 269 completed
Sat Nov 11 03:22:53 2023: BS 270 completed
Sat Nov 11 03:23:30 2023: BS 271 completed
Sat Nov 11 03:24:07 2023: BS 272 completed
Sat Nov 11 03:24:44 2023: BS 273 completed
Sat Nov 11 03:25:21 2023: BS 274 completed
Sat Nov 11 03:25:58 2023: BS 275 completed
Sat Nov 11 03:26:35 2023: BS 276 completed
Sat Nov 11 03:27:12 2023: BS 277 completed
Sat Nov 11 03:27:49 2023: BS 278 completed
Sat Nov 11 03:28:26 2023: BS 279 completed
Sat Nov 11 03:29:03 2023: BS 280 completed
Sat Nov 11 03:29:40 2023: BS 281 completed
Sat Nov 11 03:30:17 2023: BS 282 completed
Sat Nov 11 03:30:54 2023: BS 283 completed
Sat Nov 11 03:31:31 2023: BS 284 completed
Sat Nov 11 03:32:08 2023: BS 285 completed
Sat Nov 11 03:32:45 2023: BS 286 completed
Sat Nov 11 03:33:22 2023: BS 287 completed
Sat Nov 11 03:33:59 2023: BS 288 completed
Sat Nov 11 03:34:36 2023: BS 289 completed
Sat Nov 11 03:35:13 2023: BS 290 completed
Sat Nov 11 03:35:50 2023: BS 291 completed
Sat Nov 11 03:36:27 2023: BS 292 completed
Sat Nov 11 03:37:04 2023: BS 293 completed
Sat Nov 11 03:37:41 2023: BS 294 completed
Sat Nov 11 03:38:18 2023: BS 295 completed
Sat Nov 11 03:38:55 2023: BS 296 completed
Sat Nov 11 03:39:32 2023: BS 297 completed
Sat Nov 11 03:40:09 2023: BS 298 completed
Sat Nov 11 03:40:46 2023: BS 299 completed
Sat Nov 11 03:41:23 2023: BS 300 completed
Sat Nov 11 03:42:00 2023: BS 301 completed
Sat Nov 11 03:42:37 2023: BS 302 completed
Sat Nov 11 03:43:14 2023: BS 303 completed
Sat Nov 11 03:43:50 2023: BS 304 completed
Sat Nov 11 03:44:27 2023: BS 305 completed
Sat Nov 11 03:45:04 2023: BS 306 completed
Sat Nov 11 03:45:41 2023: BS 307 completed
Sat Nov 11 03:46:18 2023: BS 308 completed
Sat Nov 11 03:46:55 2023: BS 309 completed
Sat Nov 11 03:47:32 2023: BS 310 completed
Sat Nov 11 03:48:09 2023: BS 311 completed
Sat Nov 11 03:48:46 2023: BS 312 completed
Sat Nov 11 03:49:05 2023: Acquisition complete
