# Supplementary material for: Synthesis of Benzo[c]cinnolinium Salts from 2-Azobiaryls by Copper(II) or Electrochemical Oxidation
Source: Org Lett. 2024 Feb 15;26(8):1694–8. doi: 10.1021/acs.orglett.4c00213 (PMC10913080; doi:10.1021/acs.orglett.4c00213)
Supplement: Supplementary file 2 — ol4c00213_si_002.zip [file ol4c00213_si_002.zip › FID for Publication/2v/13C/log]

Tue Nov 16 10:17:40 2021: Experiment started
Tue Nov 16 10:18:18 2021: BS 1 completed
Tue Nov 16 10:18:55 2021: BS 2 completed
Tue Nov 16 10:19:01 2021: Acquisition aborted
