# Supplementary material for: Synthesis of Benzo[c]cinnolinium Salts from 2-Azobiaryls by Copper(II) or Electrochemical Oxidation
Source: Org Lett. 2024 Feb 15;26(8):1694–8. doi: 10.1021/acs.orglett.4c00213 (PMC10913080; doi:10.1021/acs.orglett.4c00213)
Supplement: Supplementary file 2 — ol4c00213_si_002.zip [file ol4c00213_si_002.zip › FID for Publication/2v/1H/log]

Mon Nov 15 13:25:47 2021: Experiment started
Mon Nov 15 13:26:12 2021: BS 1 completed
Mon Nov 15 13:26:26 2021: BS 2 completed
Mon Nov 15 13:26:40 2021: BS 3 completed
Mon Nov 15 13:26:55 2021: Acquisition complete
