# Supplementary material for: Synthesis of Benzo[c]cinnolinium Salts from 2-Azobiaryls by Copper(II) or Electrochemical Oxidation
Source: Org Lett. 2024 Feb 15;26(8):1694–8. doi: 10.1021/acs.orglett.4c00213 (PMC10913080; doi:10.1021/acs.orglett.4c00213)
Supplement: Supplementary file 2 — ol4c00213_si_002.zip [file ol4c00213_si_002.zip › FID for Publication/3a/13C/log]

Fri Jul  2 19:59:50 2021: Experiment started
Fri Jul  2 20:00:30 2021: BS 1 completed
Fri Jul  2 20:01:07 2021: BS 2 completed
Fri Jul  2 20:01:44 2021: BS 3 completed
Fri Jul  2 20:02:21 2021: BS 4 completed
Fri Jul  2 20:02:58 2021: BS 5 completed
Fri Jul  2 20:03:35 2021: BS 6 completed
Fri Jul  2 20:04:12 2021: BS 7 completed
Fri Jul  2 20:04:49 2021: BS 8 completed
Fri Jul  2 20:05:26 2021: BS 9 completed
Fri Jul  2 20:06:03 2021: BS 10 completed
Fri Jul  2 20:06:40 2021: BS 11 completed
Fri Jul  2 20:07:17 2021: BS 12 completed
Fri Jul  2 20:07:54 2021: BS 13 completed
Fri Jul  2 20:08:31 2021: BS 14 completed
Fri Jul  2 20:09:08 2021: BS 15 completed
Fri Jul  2 20:09:45 2021: BS 16 completed
Fri Jul  2 20:10:22 2021: BS 17 completed
Fri Jul  2 20:10:59 2021: BS 18 completed
Fri Jul  2 20:11:36 2021: BS 19 completed
Fri Jul  2 20:12:13 2021: BS 20 completed
Fri Jul  2 20:12:49 2021: BS 21 completed
Fri Jul  2 20:13:26 2021: BS 22 completed
Fri Jul  2 20:14:05 2021: BS 23 completed
Fri Jul  2 20:14:40 2021: BS 24 completed
Fri Jul  2 20:15:18 2021: BS 25 completed
Fri Jul  2 20:15:54 2021: BS 26 completed
Fri Jul  2 20:16:31 2021: BS 27 completed
Fri Jul  2 20:17:09 2021: BS 28 completed
Fri Jul  2 20:17:45 2021: BS 29 completed
Fri Jul  2 20:18:23 2021: BS 30 completed
Fri Jul  2 20:19:03 2021: BS 31 completed
Fri Jul  2 20:19:36 2021: Acquisition complete
