# Supplementary material for: Synthesis of Benzo[c]cinnolinium Salts from 2-Azobiaryls by Copper(II) or Electrochemical Oxidation
Source: Org Lett. 2024 Feb 15;26(8):1694–8. doi: 10.1021/acs.orglett.4c00213 (PMC10913080; doi:10.1021/acs.orglett.4c00213)
Supplement: Supplementary file 2 — ol4c00213_si_002.zip [file ol4c00213_si_002.zip › FID for Publication/3b/13C/log]

Sat Jun 19 21:14:21 2021: Experiment started
Sat Jun 19 21:14:59 2021: BS 1 completed
Sat Jun 19 21:15:36 2021: BS 2 completed
Sat Jun 19 21:16:13 2021: BS 3 completed
Sat Jun 19 21:16:50 2021: BS 4 completed
Sat Jun 19 21:17:27 2021: BS 5 completed
Sat Jun 19 21:18:04 2021: BS 6 completed
Sat Jun 19 21:18:42 2021: BS 7 completed
Sat Jun 19 21:19:20 2021: BS 8 completed
Sat Jun 19 21:19:55 2021: BS 9 completed
Sat Jun 19 21:20:32 2021: BS 10 completed
Sat Jun 19 21:21:09 2021: BS 11 completed
Sat Jun 19 21:21:46 2021: BS 12 completed
Sat Jun 19 21:22:23 2021: BS 13 completed
Sat Jun 19 21:23:00 2021: BS 14 completed
Sat Jun 19 21:23:37 2021: BS 15 completed
Sat Jun 19 21:24:14 2021: BS 16 completed
Sat Jun 19 21:24:51 2021: BS 17 completed
Sat Jun 19 21:25:28 2021: BS 18 completed
Sat Jun 19 21:26:05 2021: BS 19 completed
Sat Jun 19 21:26:42 2021: BS 20 completed
Sat Jun 19 21:27:19 2021: BS 21 completed
Sat Jun 19 21:27:56 2021: BS 22 completed
Sat Jun 19 21:28:33 2021: BS 23 completed
Sat Jun 19 21:29:10 2021: BS 24 completed
Sat Jun 19 21:29:47 2021: BS 25 completed
Sat Jun 19 21:30:24 2021: BS 26 completed
Sat Jun 19 21:31:01 2021: BS 27 completed
Sat Jun 19 21:31:38 2021: BS 28 completed
Sat Jun 19 21:32:15 2021: BS 29 completed
Sat Jun 19 21:32:52 2021: BS 30 completed
Sat Jun 19 21:33:29 2021: BS 31 completed
Sat Jun 19 21:34:06 2021: BS 32 completed
Sat Jun 19 21:34:43 2021: BS 33 completed
Sat Jun 19 21:35:20 2021: BS 34 completed
Sat Jun 19 21:35:57 2021: BS 35 completed
Sat Jun 19 21:36:33 2021: BS 36 completed
Sat Jun 19 21:37:10 2021: BS 37 completed
Sat Jun 19 21:37:47 2021: BS 38 completed
Sat Jun 19 21:38:24 2021: BS 39 completed
Sat Jun 19 21:39:01 2021: BS 40 completed
Sat Jun 19 21:39:38 2021: BS 41 completed
Sat Jun 19 21:40:15 2021: BS 42 completed
Sat Jun 19 21:40:52 2021: BS 43 completed
Sat Jun 19 21:41:29 2021: BS 44 completed
Sat Jun 19 21:42:07 2021: BS 45 completed
Sat Jun 19 21:42:43 2021: BS 46 completed
Sat Jun 19 21:43:20 2021: BS 47 completed
Sat Jun 19 21:43:57 2021: BS 48 completed
Sat Jun 19 21:44:34 2021: BS 49 completed
Sat Jun 19 21:45:11 2021: BS 50 completed
Sat Jun 19 21:45:48 2021: BS 51 completed
Sat Jun 19 21:46:26 2021: BS 52 completed
Sat Jun 19 21:47:02 2021: BS 53 completed
Sat Jun 19 21:47:39 2021: BS 54 completed
Sat Jun 19 21:48:16 2021: BS 55 completed
Sat Jun 19 21:48:53 2021: BS 56 completed
Sat Jun 19 21:49:30 2021: BS 57 completed
Sat Jun 19 21:50:07 2021: BS 58 completed
Sat Jun 19 21:50:44 2021: BS 59 completed
Sat Jun 19 21:51:21 2021: BS 60 completed
Sat Jun 19 21:51:58 2021: BS 61 completed
Sat Jun 19 21:52:35 2021: BS 62 completed
Sat Jun 19 21:53:12 2021: BS 63 completed
Sat Jun 19 21:53:49 2021: BS 64 completed
Sat Jun 19 21:54:26 2021: BS 65 completed
Sat Jun 19 21:55:03 2021: BS 66 completed
Sat Jun 19 21:55:40 2021: BS 67 completed
Sat Jun 19 21:56:17 2021: BS 68 completed
Sat Jun 19 21:56:54 2021: BS 69 completed
Sat Jun 19 21:57:31 2021: BS 70 completed
Sat Jun 19 21:58:08 2021: BS 71 completed
Sat Jun 19 21:58:44 2021: BS 72 completed
Sat Jun 19 21:59:21 2021: BS 73 completed
Sat Jun 19 21:59:58 2021: BS 74 completed
Sat Jun 19 22:00:35 2021: BS 75 completed
Sat Jun 19 22:01:12 2021: BS 76 completed
Sat Jun 19 22:01:50 2021: BS 77 completed
Sat Jun 19 22:02:26 2021: BS 78 completed
Sat Jun 19 22:03:03 2021: BS 79 completed
Sat Jun 19 22:03:40 2021: BS 80 completed
Sat Jun 19 22:04:17 2021: BS 81 completed
Sat Jun 19 22:04:57 2021: BS 82 completed
Sat Jun 19 22:05:32 2021: BS 83 completed
Sat Jun 19 22:06:08 2021: BS 84 completed
Sat Jun 19 22:06:45 2021: BS 85 completed
Sat Jun 19 22:07:22 2021: BS 86 completed
Sat Jun 19 22:07:59 2021: BS 87 completed
Sat Jun 19 22:08:36 2021: BS 88 completed
Sat Jun 19 22:09:13 2021: BS 89 completed
Sat Jun 19 22:09:50 2021: BS 90 completed
Sat Jun 19 22:10:27 2021: BS 91 completed
Sat Jun 19 22:11:04 2021: BS 92 completed
Sat Jun 19 22:11:41 2021: BS 93 completed
Sat Jun 19 22:12:18 2021: BS 94 completed
Sat Jun 19 22:12:55 2021: BS 95 completed
Sat Jun 19 22:13:32 2021: BS 96 completed
Sat Jun 19 22:14:09 2021: BS 97 completed
Sat Jun 19 22:14:46 2021: BS 98 completed
Sat Jun 19 22:15:23 2021: BS 99 completed
Sat Jun 19 22:16:02 2021: BS 100 completed
Sat Jun 19 22:16:37 2021: BS 101 completed
Sat Jun 19 22:17:14 2021: BS 102 completed
Sat Jun 19 22:17:51 2021: BS 103 completed
Sat Jun 19 22:18:28 2021: BS 104 completed
Sat Jun 19 22:19:05 2021: BS 105 completed
Sat Jun 19 22:19:42 2021: BS 106 completed
Sat Jun 19 22:20:18 2021: BS 107 completed
Sat Jun 19 22:20:55 2021: BS 108 completed
Sat Jun 19 22:21:32 2021: BS 109 completed
Sat Jun 19 22:22:10 2021: BS 110 completed
Sat Jun 19 22:22:47 2021: BS 111 completed
Sat Jun 19 22:23:23 2021: BS 112 completed
Sat Jun 19 22:24:00 2021: BS 113 completed
Sat Jun 19 22:24:37 2021: BS 114 completed
Sat Jun 19 22:25:14 2021: BS 115 completed
Sat Jun 19 22:25:51 2021: BS 116 completed
Sat Jun 19 22:26:28 2021: BS 117 completed
Sat Jun 19 22:27:05 2021: BS 118 completed
Sat Jun 19 22:27:42 2021: BS 119 completed
Sat Jun 19 22:28:19 2021: BS 120 completed
Sat Jun 19 22:28:56 2021: BS 121 completed
Sat Jun 19 22:29:35 2021: BS 122 completed
Sat Jun 19 22:30:10 2021: BS 123 completed
Sat Jun 19 22:30:47 2021: BS 124 completed
Sat Jun 19 22:31:24 2021: BS 125 completed
Sat Jun 19 22:32:01 2021: BS 126 completed
Sat Jun 19 22:32:38 2021: BS 127 completed
Sat Jun 19 22:33:15 2021: BS 128 completed
Sat Jun 19 22:33:52 2021: BS 129 completed
Sat Jun 19 22:34:29 2021: BS 130 completed
Sat Jun 19 22:35:06 2021: BS 131 completed
Sat Jun 19 22:35:43 2021: BS 132 completed
Sat Jun 19 22:36:20 2021: BS 133 completed
Sat Jun 19 22:36:57 2021: BS 134 completed
Sat Jun 19 22:37:34 2021: BS 135 completed
Sat Jun 19 22:38:11 2021: BS 136 completed
Sat Jun 19 22:38:48 2021: BS 137 completed
Sat Jun 19 22:39:25 2021: BS 138 completed
Sat Jun 19 22:40:02 2021: BS 139 completed
Sat Jun 19 22:40:39 2021: BS 140 completed
Sat Jun 19 22:41:16 2021: BS 141 completed
Sat Jun 19 22:41:53 2021: BS 142 completed
Sat Jun 19 22:42:29 2021: BS 143 completed
Sat Jun 19 22:43:06 2021: BS 144 completed
Sat Jun 19 22:43:43 2021: BS 145 completed
Sat Jun 19 22:44:20 2021: BS 146 completed
Sat Jun 19 22:44:57 2021: BS 147 completed
Sat Jun 19 22:45:34 2021: BS 148 completed
Sat Jun 19 22:46:11 2021: BS 149 completed
Sat Jun 19 22:46:48 2021: BS 150 completed
Sat Jun 19 22:47:25 2021: BS 151 completed
Sat Jun 19 22:48:03 2021: BS 152 completed
Sat Jun 19 22:48:39 2021: BS 153 completed
Sat Jun 19 22:49:16 2021: BS 154 completed
Sat Jun 19 22:49:53 2021: BS 155 completed
Sat Jun 19 22:50:30 2021: BS 156 completed
Sat Jun 19 22:51:07 2021: BS 157 completed
Sat Jun 19 22:51:44 2021: BS 158 completed
Sat Jun 19 22:52:22 2021: BS 159 completed
Sat Jun 19 22:52:58 2021: BS 160 completed
Sat Jun 19 22:53:36 2021: BS 161 completed
Sat Jun 19 22:54:12 2021: BS 162 completed
Sat Jun 19 22:54:49 2021: BS 163 completed
Sat Jun 19 22:55:26 2021: BS 164 completed
Sat Jun 19 22:56:03 2021: BS 165 completed
Sat Jun 19 22:56:40 2021: BS 166 completed
Sat Jun 19 22:57:17 2021: BS 167 completed
Sat Jun 19 22:57:54 2021: BS 168 completed
Sat Jun 19 22:58:31 2021: BS 169 completed
Sat Jun 19 22:59:08 2021: BS 170 completed
Sat Jun 19 22:59:45 2021: BS 171 completed
Sat Jun 19 23:00:22 2021: BS 172 completed
Sat Jun 19 23:00:59 2021: BS 173 completed
Sat Jun 19 23:01:36 2021: BS 174 completed
Sat Jun 19 23:02:13 2021: BS 175 completed
Sat Jun 19 23:02:50 2021: BS 176 completed
Sat Jun 19 23:03:27 2021: BS 177 completed
Sat Jun 19 23:04:04 2021: BS 178 completed
Sat Jun 19 23:04:40 2021: BS 179 completed
Sat Jun 19 23:05:17 2021: BS 180 completed
Sat Jun 19 23:05:54 2021: BS 181 completed
Sat Jun 19 23:06:31 2021: BS 182 completed
Sat Jun 19 23:07:08 2021: BS 183 completed
Sat Jun 19 23:07:45 2021: BS 184 completed
Sat Jun 19 23:08:22 2021: BS 185 completed
Sat Jun 19 23:08:59 2021: BS 186 completed
Sat Jun 19 23:09:36 2021: BS 187 completed
Sat Jun 19 23:10:13 2021: BS 188 completed
Sat Jun 19 23:10:50 2021: BS 189 completed
Sat Jun 19 23:11:27 2021: BS 190 completed
Sat Jun 19 23:12:04 2021: BS 191 completed
Sat Jun 19 23:12:41 2021: BS 192 completed
Sat Jun 19 23:13:18 2021: BS 193 completed
Sat Jun 19 23:13:56 2021: BS 194 completed
Sat Jun 19 23:14:32 2021: BS 195 completed
Sat Jun 19 23:15:10 2021: BS 196 completed
Sat Jun 19 23:15:46 2021: BS 197 completed
Sat Jun 19 23:16:23 2021: BS 198 completed
Sat Jun 19 23:17:00 2021: BS 199 completed
Sat Jun 19 23:17:38 2021: BS 200 completed
Sat Jun 19 23:18:14 2021: BS 201 completed
Sat Jun 19 23:18:51 2021: BS 202 completed
Sat Jun 19 23:19:28 2021: BS 203 completed
Sat Jun 19 23:20:05 2021: BS 204 completed
Sat Jun 19 23:20:42 2021: BS 205 completed
Sat Jun 19 23:21:19 2021: BS 206 completed
Sat Jun 19 23:21:56 2021: BS 207 completed
Sat Jun 19 23:22:33 2021: BS 208 completed
Sat Jun 19 23:23:10 2021: BS 209 completed
Sat Jun 19 23:23:47 2021: BS 210 completed
Sat Jun 19 23:24:24 2021: BS 211 completed
Sat Jun 19 23:25:01 2021: BS 212 completed
Sat Jun 19 23:25:38 2021: BS 213 completed
Sat Jun 19 23:26:14 2021: BS 214 completed
Sat Jun 19 23:26:52 2021: BS 215 completed
Sat Jun 19 23:27:28 2021: BS 216 completed
Sat Jun 19 23:28:06 2021: BS 217 completed
Sat Jun 19 23:28:42 2021: BS 218 completed
Sat Jun 19 23:29:19 2021: BS 219 completed
Sat Jun 19 23:29:56 2021: BS 220 completed
Sat Jun 19 23:30:33 2021: BS 221 completed
Sat Jun 19 23:31:10 2021: BS 222 completed
Sat Jun 19 23:31:47 2021: BS 223 completed
Sat Jun 19 23:32:24 2021: BS 224 completed
Sat Jun 19 23:33:01 2021: BS 225 completed
Sat Jun 19 23:33:38 2021: BS 226 completed
Sat Jun 19 23:34:15 2021: BS 227 completed
Sat Jun 19 23:34:52 2021: BS 228 completed
Sat Jun 19 23:35:29 2021: BS 229 completed
Sat Jun 19 23:36:06 2021: BS 230 completed
Sat Jun 19 23:36:43 2021: BS 231 completed
Sat Jun 19 23:37:21 2021: BS 232 completed
Sat Jun 19 23:37:57 2021: BS 233 completed
Sat Jun 19 23:38:34 2021: BS 234 completed
Sat Jun 19 23:39:12 2021: BS 235 completed
Sat Jun 19 23:39:48 2021: BS 236 completed
Sat Jun 19 23:40:25 2021: BS 237 completed
Sat Jun 19 23:41:02 2021: BS 238 completed
Sat Jun 19 23:41:39 2021: BS 239 completed
Sat Jun 19 23:42:16 2021: BS 240 completed
Sat Jun 19 23:42:53 2021: BS 241 completed
Sat Jun 19 23:43:30 2021: BS 242 completed
Sat Jun 19 23:44:07 2021: BS 243 completed
Sat Jun 19 23:44:44 2021: BS 244 completed
Sat Jun 19 23:45:21 2021: BS 245 completed
Sat Jun 19 23:45:58 2021: BS 246 completed
Sat Jun 19 23:46:35 2021: BS 247 completed
Sat Jun 19 23:47:12 2021: BS 248 completed
Sat Jun 19 23:47:49 2021: BS 249 completed
Sat Jun 19 23:48:25 2021: BS 250 completed
Sat Jun 19 23:49:02 2021: BS 251 completed
Sat Jun 19 23:49:39 2021: BS 252 completed
Sat Jun 19 23:50:16 2021: BS 253 completed
Sat Jun 19 23:50:54 2021: BS 254 completed
Sat Jun 19 23:51:30 2021: BS 255 completed
Sat Jun 19 23:52:08 2021: BS 256 completed
Sat Jun 19 23:52:44 2021: BS 257 completed
Sat Jun 19 23:53:21 2021: BS 258 completed
Sat Jun 19 23:53:58 2021: BS 259 completed
Sat Jun 19 23:54:35 2021: BS 260 completed
Sat Jun 19 23:55:12 2021: BS 261 completed
Sat Jun 19 23:55:49 2021: BS 262 completed
Sat Jun 19 23:56:26 2021: BS 263 completed
Sat Jun 19 23:57:03 2021: BS 264 completed
Sat Jun 19 23:57:40 2021: BS 265 completed
Sat Jun 19 23:58:17 2021: BS 266 completed
Sat Jun 19 23:58:54 2021: BS 267 completed
Sat Jun 19 23:59:31 2021: BS 268 completed
Sun Jun 20 00:00:08 2021: BS 269 completed
Sun Jun 20 00:00:45 2021: BS 270 completed
Sun Jun 20 00:01:22 2021: BS 271 completed
Sun Jun 20 00:01:59 2021: BS 272 completed
Sun Jun 20 00:02:38 2021: BS 273 completed
Sun Jun 20 00:03:13 2021: BS 274 completed
Sun Jun 20 00:03:50 2021: BS 275 completed
Sun Jun 20 00:04:27 2021: BS 276 completed
Sun Jun 20 00:05:04 2021: BS 277 completed
Sun Jun 20 00:05:41 2021: BS 278 completed
Sun Jun 20 00:06:18 2021: BS 279 completed
Sun Jun 20 00:06:55 2021: BS 280 completed
Sun Jun 20 00:07:32 2021: BS 281 completed
Sun Jun 20 00:08:09 2021: BS 282 completed
Sun Jun 20 00:08:46 2021: BS 283 completed
Sun Jun 20 00:09:23 2021: BS 284 completed
Sun Jun 20 00:09:59 2021: BS 285 completed
Sun Jun 20 00:10:36 2021: BS 286 completed
Sun Jun 20 00:11:13 2021: BS 287 completed
Sun Jun 20 00:11:50 2021: BS 288 completed
Sun Jun 20 00:12:27 2021: BS 289 completed
Sun Jun 20 00:13:04 2021: BS 290 completed
Sun Jun 20 00:13:41 2021: BS 291 completed
Sun Jun 20 00:14:19 2021: BS 292 completed
Sun Jun 20 00:14:55 2021: BS 293 completed
Sun Jun 20 00:15:32 2021: BS 294 completed
Sun Jun 20 00:16:09 2021: BS 295 completed
Sun Jun 20 00:16:46 2021: BS 296 completed
Sun Jun 20 00:17:23 2021: BS 297 completed
Sun Jun 20 00:18:00 2021: BS 298 completed
Sun Jun 20 00:18:37 2021: BS 299 completed
Sun Jun 20 00:19:14 2021: BS 300 completed
Sun Jun 20 00:19:51 2021: BS 301 completed
Sun Jun 20 00:20:28 2021: BS 302 completed
Sun Jun 20 00:21:05 2021: BS 303 completed
Sun Jun 20 00:21:42 2021: BS 304 completed
Sun Jun 20 00:22:19 2021: BS 305 completed
Sun Jun 20 00:22:56 2021: BS 306 completed
Sun Jun 20 00:23:33 2021: BS 307 completed
Sun Jun 20 00:24:10 2021: BS 308 completed
Sun Jun 20 00:24:47 2021: BS 309 completed
Sun Jun 20 00:25:24 2021: BS 310 completed
Sun Jun 20 00:26:01 2021: BS 311 completed
Sun Jun 20 00:26:38 2021: BS 312 completed
Sun Jun 20 00:26:56 2021: Acquisition complete
