# Supplementary material for: Synthesis of Benzo[c]cinnolinium Salts from 2-Azobiaryls by Copper(II) or Electrochemical Oxidation
Source: Org Lett. 2024 Feb 15;26(8):1694–8. doi: 10.1021/acs.orglett.4c00213 (PMC10913080; doi:10.1021/acs.orglett.4c00213)
Supplement: Supplementary file 2 — ol4c00213_si_002.zip [file ol4c00213_si_002.zip › FID for Publication/3c/13C/log]

Sat Jun 12 06:00:07 2021: Experiment started
Sat Jun 12 06:00:45 2021: BS 1 completed
Sat Jun 12 06:01:22 2021: BS 2 completed
Sat Jun 12 06:01:59 2021: BS 3 completed
Sat Jun 12 06:02:36 2021: BS 4 completed
Sat Jun 12 06:03:13 2021: BS 5 completed
Sat Jun 12 06:03:51 2021: BS 6 completed
Sat Jun 12 06:04:27 2021: BS 7 completed
Sat Jun 12 06:05:04 2021: BS 8 completed
Sat Jun 12 06:05:41 2021: BS 9 completed
Sat Jun 12 06:06:18 2021: BS 10 completed
Sat Jun 12 06:06:55 2021: BS 11 completed
Sat Jun 12 06:07:32 2021: BS 12 completed
Sat Jun 12 06:08:09 2021: BS 13 completed
Sat Jun 12 06:08:46 2021: BS 14 completed
Sat Jun 12 06:09:23 2021: BS 15 completed
Sat Jun 12 06:10:00 2021: BS 16 completed
Sat Jun 12 06:10:37 2021: BS 17 completed
Sat Jun 12 06:11:14 2021: BS 18 completed
Sat Jun 12 06:11:51 2021: BS 19 completed
Sat Jun 12 06:12:28 2021: BS 20 completed
Sat Jun 12 06:13:05 2021: BS 21 completed
Sat Jun 12 06:13:41 2021: BS 22 completed
Sat Jun 12 06:14:18 2021: BS 23 completed
Sat Jun 12 06:14:55 2021: BS 24 completed
Sat Jun 12 06:15:32 2021: BS 25 completed
Sat Jun 12 06:16:09 2021: BS 26 completed
Sat Jun 12 06:16:46 2021: BS 27 completed
Sat Jun 12 06:17:23 2021: BS 28 completed
Sat Jun 12 06:18:00 2021: BS 29 completed
Sat Jun 12 06:18:37 2021: BS 30 completed
Sat Jun 12 06:19:14 2021: BS 31 completed
Sat Jun 12 06:19:51 2021: BS 32 completed
Sat Jun 12 06:20:28 2021: BS 33 completed
Sat Jun 12 06:21:05 2021: BS 34 completed
Sat Jun 12 06:21:43 2021: BS 35 completed
Sat Jun 12 06:22:19 2021: BS 36 completed
Sat Jun 12 06:22:56 2021: BS 37 completed
Sat Jun 12 06:23:33 2021: BS 38 completed
Sat Jun 12 06:24:10 2021: BS 39 completed
Sat Jun 12 06:24:47 2021: BS 40 completed
Sat Jun 12 06:25:24 2021: BS 41 completed
Sat Jun 12 06:26:01 2021: BS 42 completed
Sat Jun 12 06:26:38 2021: BS 43 completed
Sat Jun 12 06:27:15 2021: BS 44 completed
Sat Jun 12 06:27:52 2021: BS 45 completed
Sat Jun 12 06:28:29 2021: BS 46 completed
Sat Jun 12 06:29:06 2021: BS 47 completed
Sat Jun 12 06:29:43 2021: BS 48 completed
Sat Jun 12 06:30:20 2021: BS 49 completed
Sat Jun 12 06:30:57 2021: BS 50 completed
Sat Jun 12 06:31:35 2021: BS 51 completed
Sat Jun 12 06:32:11 2021: BS 52 completed
Sat Jun 12 06:32:48 2021: BS 53 completed
Sat Jun 12 06:33:26 2021: BS 54 completed
Sat Jun 12 06:34:02 2021: BS 55 completed
Sat Jun 12 06:34:39 2021: BS 56 completed
Sat Jun 12 06:35:16 2021: BS 57 completed
Sat Jun 12 06:35:53 2021: BS 58 completed
Sat Jun 12 06:36:30 2021: BS 59 completed
Sat Jun 12 06:37:06 2021: BS 60 completed
Sat Jun 12 06:37:43 2021: BS 61 completed
Sat Jun 12 06:38:20 2021: BS 62 completed
Sat Jun 12 06:38:57 2021: BS 63 completed
Sat Jun 12 06:39:34 2021: BS 64 completed
Sat Jun 12 06:40:15 2021: BS 65 completed
Sat Jun 12 06:40:49 2021: BS 66 completed
Sat Jun 12 06:41:25 2021: BS 67 completed
Sat Jun 12 06:42:02 2021: BS 68 completed
Sat Jun 12 06:42:39 2021: BS 69 completed
Sat Jun 12 06:43:16 2021: BS 70 completed
Sat Jun 12 06:43:53 2021: BS 71 completed
Sat Jun 12 06:44:30 2021: BS 72 completed
Sat Jun 12 06:45:07 2021: BS 73 completed
Sat Jun 12 06:45:46 2021: BS 74 completed
Sat Jun 12 06:46:21 2021: BS 75 completed
Sat Jun 12 06:46:58 2021: BS 76 completed
Sat Jun 12 06:47:35 2021: BS 77 completed
Sat Jun 12 06:48:12 2021: BS 78 completed
Sat Jun 12 06:48:49 2021: BS 79 completed
Sat Jun 12 06:49:26 2021: BS 80 completed
Sat Jun 12 06:50:03 2021: BS 81 completed
Sat Jun 12 06:50:40 2021: BS 82 completed
Sat Jun 12 06:51:17 2021: BS 83 completed
Sat Jun 12 06:51:54 2021: BS 84 completed
Sat Jun 12 06:52:31 2021: BS 85 completed
Sat Jun 12 06:53:08 2021: BS 86 completed
Sat Jun 12 06:53:45 2021: BS 87 completed
Sat Jun 12 06:54:22 2021: BS 88 completed
Sat Jun 12 06:54:59 2021: BS 89 completed
Sat Jun 12 06:55:36 2021: BS 90 completed
Sat Jun 12 06:56:13 2021: BS 91 completed
Sat Jun 12 06:56:50 2021: BS 92 completed
Sat Jun 12 06:57:27 2021: BS 93 completed
Sat Jun 12 06:58:03 2021: BS 94 completed
Sat Jun 12 06:58:40 2021: BS 95 completed
Sat Jun 12 06:59:17 2021: BS 96 completed
Sat Jun 12 06:59:54 2021: BS 97 completed
Sat Jun 12 07:00:33 2021: BS 98 completed
Sat Jun 12 07:01:08 2021: BS 99 completed
Sat Jun 12 07:01:45 2021: BS 100 completed
Sat Jun 12 07:02:22 2021: BS 101 completed
Sat Jun 12 07:02:59 2021: BS 102 completed
Sat Jun 12 07:03:36 2021: BS 103 completed
Sat Jun 12 07:04:13 2021: BS 104 completed
Sat Jun 12 07:04:50 2021: BS 105 completed
Sat Jun 12 07:05:27 2021: BS 106 completed
Sat Jun 12 07:06:04 2021: BS 107 completed
Sat Jun 12 07:06:41 2021: BS 108 completed
Sat Jun 12 07:07:18 2021: BS 109 completed
Sat Jun 12 07:07:55 2021: BS 110 completed
Sat Jun 12 07:08:32 2021: BS 111 completed
Sat Jun 12 07:09:09 2021: BS 112 completed
Sat Jun 12 07:09:46 2021: BS 113 completed
Sat Jun 12 07:10:23 2021: BS 114 completed
Sat Jun 12 07:11:00 2021: BS 115 completed
Sat Jun 12 07:11:37 2021: BS 116 completed
Sat Jun 12 07:12:14 2021: BS 117 completed
Sat Jun 12 07:12:51 2021: BS 118 completed
Sat Jun 12 07:13:28 2021: BS 119 completed
Sat Jun 12 07:14:05 2021: BS 120 completed
Sat Jun 12 07:14:42 2021: BS 121 completed
Sat Jun 12 07:15:19 2021: BS 122 completed
Sat Jun 12 07:15:56 2021: BS 123 completed
Sat Jun 12 07:16:33 2021: BS 124 completed
Sat Jun 12 07:17:10 2021: BS 125 completed
Sat Jun 12 07:17:47 2021: BS 126 completed
Sat Jun 12 07:18:24 2021: BS 127 completed
Sat Jun 12 07:19:01 2021: BS 128 completed
Sat Jun 12 07:19:37 2021: BS 129 completed
Sat Jun 12 07:20:14 2021: BS 130 completed
Sat Jun 12 07:20:51 2021: BS 131 completed
Sat Jun 12 07:21:28 2021: BS 132 completed
Sat Jun 12 07:22:08 2021: BS 133 completed
Sat Jun 12 07:22:42 2021: BS 134 completed
Sat Jun 12 07:23:19 2021: BS 135 completed
Sat Jun 12 07:23:57 2021: BS 136 completed
Sat Jun 12 07:24:33 2021: BS 137 completed
Sat Jun 12 07:25:10 2021: BS 138 completed
Sat Jun 12 07:25:47 2021: BS 139 completed
Sat Jun 12 07:26:24 2021: BS 140 completed
Sat Jun 12 07:27:01 2021: BS 141 completed
Sat Jun 12 07:27:38 2021: BS 142 completed
Sat Jun 12 07:28:15 2021: BS 143 completed
Sat Jun 12 07:28:53 2021: BS 144 completed
Sat Jun 12 07:29:29 2021: BS 145 completed
Sat Jun 12 07:30:06 2021: BS 146 completed
Sat Jun 12 07:30:43 2021: BS 147 completed
Sat Jun 12 07:31:20 2021: BS 148 completed
Sat Jun 12 07:31:57 2021: BS 149 completed
Sat Jun 12 07:32:34 2021: BS 150 completed
Sat Jun 12 07:33:11 2021: BS 151 completed
Sat Jun 12 07:33:48 2021: BS 152 completed
Sat Jun 12 07:34:27 2021: BS 153 completed
Sat Jun 12 07:35:02 2021: BS 154 completed
Sat Jun 12 07:35:39 2021: BS 155 completed
Sat Jun 12 07:36:16 2021: BS 156 completed
Sat Jun 12 07:36:53 2021: BS 157 completed
Sat Jun 12 07:37:30 2021: BS 158 completed
Sat Jun 12 07:38:07 2021: BS 159 completed
Sat Jun 12 07:38:44 2021: BS 160 completed
Sat Jun 12 07:39:21 2021: BS 161 completed
Sat Jun 12 07:39:58 2021: BS 162 completed
Sat Jun 12 07:40:35 2021: BS 163 completed
Sat Jun 12 07:41:12 2021: BS 164 completed
Sat Jun 12 07:41:49 2021: BS 165 completed
Sat Jun 12 07:42:25 2021: BS 166 completed
Sat Jun 12 07:43:02 2021: BS 167 completed
Sat Jun 12 07:43:39 2021: BS 168 completed
Sat Jun 12 07:44:16 2021: BS 169 completed
Sat Jun 12 07:44:53 2021: BS 170 completed
Sat Jun 12 07:45:30 2021: BS 171 completed
Sat Jun 12 07:46:08 2021: BS 172 completed
Sat Jun 12 07:46:44 2021: BS 173 completed
Sat Jun 12 07:47:21 2021: BS 174 completed
Sat Jun 12 07:47:59 2021: BS 175 completed
Sat Jun 12 07:48:35 2021: BS 176 completed
Sat Jun 12 07:49:12 2021: BS 177 completed
Sat Jun 12 07:49:49 2021: BS 178 completed
Sat Jun 12 07:50:26 2021: BS 179 completed
Sat Jun 12 07:51:03 2021: BS 180 completed
Sat Jun 12 07:51:40 2021: BS 181 completed
Sat Jun 12 07:52:17 2021: BS 182 completed
Sat Jun 12 07:52:54 2021: BS 183 completed
Sat Jun 12 07:53:31 2021: BS 184 completed
Sat Jun 12 07:54:08 2021: BS 185 completed
Sat Jun 12 07:54:45 2021: BS 186 completed
Sat Jun 12 07:55:22 2021: BS 187 completed
Sat Jun 12 07:55:59 2021: BS 188 completed
Sat Jun 12 07:56:36 2021: BS 189 completed
Sat Jun 12 07:57:13 2021: BS 190 completed
Sat Jun 12 07:57:50 2021: BS 191 completed
Sat Jun 12 07:58:27 2021: BS 192 completed
Sat Jun 12 07:59:04 2021: BS 193 completed
Sat Jun 12 07:59:41 2021: BS 194 completed
Sat Jun 12 08:00:18 2021: BS 195 completed
Sat Jun 12 08:00:55 2021: BS 196 completed
Sat Jun 12 08:01:32 2021: BS 197 completed
Sat Jun 12 08:02:10 2021: BS 198 completed
Sat Jun 12 08:02:48 2021: BS 199 completed
Sat Jun 12 08:03:22 2021: BS 200 completed
Sat Jun 12 08:04:00 2021: BS 201 completed
Sat Jun 12 08:04:36 2021: BS 202 completed
Sat Jun 12 08:05:13 2021: BS 203 completed
Sat Jun 12 08:05:50 2021: BS 204 completed
Sat Jun 12 08:06:27 2021: BS 205 completed
Sat Jun 12 08:07:04 2021: BS 206 completed
Sat Jun 12 08:07:41 2021: BS 207 completed
Sat Jun 12 08:08:21 2021: BS 208 completed
Sat Jun 12 08:08:55 2021: BS 209 completed
Sat Jun 12 08:09:32 2021: BS 210 completed
Sat Jun 12 08:10:09 2021: BS 211 completed
Sat Jun 12 08:10:46 2021: BS 212 completed
Sat Jun 12 08:11:23 2021: BS 213 completed
Sat Jun 12 08:12:00 2021: BS 214 completed
Sat Jun 12 08:12:38 2021: BS 215 completed
Sat Jun 12 08:13:14 2021: BS 216 completed
Sat Jun 12 08:13:51 2021: BS 217 completed
Sat Jun 12 08:14:28 2021: BS 218 completed
Sat Jun 12 08:15:05 2021: BS 219 completed
Sat Jun 12 08:15:42 2021: BS 220 completed
Sat Jun 12 08:16:19 2021: BS 221 completed
Sat Jun 12 08:16:56 2021: BS 222 completed
Sat Jun 12 08:17:33 2021: BS 223 completed
Sat Jun 12 08:18:10 2021: BS 224 completed
Sat Jun 12 08:18:47 2021: BS 225 completed
Sat Jun 12 08:19:27 2021: BS 226 completed
Sat Jun 12 08:20:01 2021: BS 227 completed
Sat Jun 12 08:20:38 2021: BS 228 completed
Sat Jun 12 08:21:15 2021: BS 229 completed
Sat Jun 12 08:21:52 2021: BS 230 completed
Sat Jun 12 08:22:29 2021: BS 231 completed
Sat Jun 12 08:23:06 2021: BS 232 completed
Sat Jun 12 08:23:43 2021: BS 233 completed
Sat Jun 12 08:24:26 2021: BS 234 completed
Sat Jun 12 08:24:57 2021: BS 235 completed
Sat Jun 12 08:25:33 2021: BS 236 completed
Sat Jun 12 08:26:10 2021: BS 237 completed
Sat Jun 12 08:26:47 2021: BS 238 completed
Sat Jun 12 08:27:24 2021: BS 239 completed
Sat Jun 12 08:28:01 2021: BS 240 completed
Sat Jun 12 08:28:38 2021: BS 241 completed
Sat Jun 12 08:29:15 2021: BS 242 completed
Sat Jun 12 08:29:52 2021: BS 243 completed
Sat Jun 12 08:30:29 2021: BS 244 completed
Sat Jun 12 08:31:06 2021: BS 245 completed
Sat Jun 12 08:31:43 2021: BS 246 completed
Sat Jun 12 08:32:20 2021: BS 247 completed
Sat Jun 12 08:32:57 2021: BS 248 completed
Sat Jun 12 08:33:34 2021: BS 249 completed
Sat Jun 12 08:34:11 2021: BS 250 completed
Sat Jun 12 08:34:48 2021: BS 251 completed
Sat Jun 12 08:35:25 2021: BS 252 completed
Sat Jun 12 08:36:02 2021: BS 253 completed
Sat Jun 12 08:36:39 2021: BS 254 completed
Sat Jun 12 08:37:17 2021: BS 255 completed
Sat Jun 12 08:37:53 2021: BS 256 completed
Sat Jun 12 08:38:30 2021: BS 257 completed
Sat Jun 12 08:39:07 2021: BS 258 completed
Sat Jun 12 08:39:44 2021: BS 259 completed
Sat Jun 12 08:40:21 2021: BS 260 completed
Sat Jun 12 08:40:58 2021: BS 261 completed
Sat Jun 12 08:41:35 2021: BS 262 completed
Sat Jun 12 08:42:13 2021: BS 263 completed
Sat Jun 12 08:42:49 2021: BS 264 completed
Sat Jun 12 08:43:26 2021: BS 265 completed
Sat Jun 12 08:44:03 2021: BS 266 completed
Sat Jun 12 08:44:40 2021: BS 267 completed
Sat Jun 12 08:45:17 2021: BS 268 completed
Sat Jun 12 08:45:54 2021: BS 269 completed
Sat Jun 12 08:46:31 2021: BS 270 completed
Sat Jun 12 08:47:08 2021: BS 271 completed
Sat Jun 12 08:47:44 2021: BS 272 completed
Sat Jun 12 08:48:21 2021: BS 273 completed
Sat Jun 12 08:48:58 2021: BS 274 completed
Sat Jun 12 08:49:35 2021: BS 275 completed
Sat Jun 12 08:50:12 2021: BS 276 completed
Sat Jun 12 08:50:49 2021: BS 277 completed
Sat Jun 12 08:51:26 2021: BS 278 completed
Sat Jun 12 08:52:03 2021: BS 279 completed
Sat Jun 12 08:52:40 2021: BS 280 completed
Sat Jun 12 08:53:17 2021: BS 281 completed
Sat Jun 12 08:53:54 2021: BS 282 completed
Sat Jun 12 08:54:31 2021: BS 283 completed
Sat Jun 12 08:55:08 2021: BS 284 completed
Sat Jun 12 08:55:45 2021: BS 285 completed
Sat Jun 12 08:56:22 2021: BS 286 completed
Sat Jun 12 08:56:59 2021: BS 287 completed
Sat Jun 12 08:57:36 2021: BS 288 completed
Sat Jun 12 08:58:13 2021: BS 289 completed
Sat Jun 12 08:58:50 2021: BS 290 completed
Sat Jun 12 08:59:27 2021: BS 291 completed
Sat Jun 12 09:00:04 2021: BS 292 completed
Sat Jun 12 09:00:41 2021: BS 293 completed
Sat Jun 12 09:01:18 2021: BS 294 completed
Sat Jun 12 09:01:55 2021: BS 295 completed
Sat Jun 12 09:02:32 2021: BS 296 completed
Sat Jun 12 09:03:10 2021: BS 297 completed
Sat Jun 12 09:03:46 2021: BS 298 completed
Sat Jun 12 09:04:23 2021: BS 299 completed
Sat Jun 12 09:05:00 2021: BS 300 completed
Sat Jun 12 09:05:37 2021: BS 301 completed
Sat Jun 12 09:06:14 2021: BS 302 completed
Sat Jun 12 09:06:51 2021: BS 303 completed
Sat Jun 12 09:07:28 2021: BS 304 completed
Sat Jun 12 09:08:05 2021: BS 305 completed
Sat Jun 12 09:08:42 2021: BS 306 completed
Sat Jun 12 09:09:18 2021: BS 307 completed
Sat Jun 12 09:09:55 2021: BS 308 completed
Sat Jun 12 09:10:32 2021: BS 309 completed
Sat Jun 12 09:11:09 2021: BS 310 completed
Sat Jun 12 09:11:46 2021: BS 311 completed
Sat Jun 12 09:12:24 2021: BS 312 completed
Sat Jun 12 09:13:00 2021: BS 313 completed
Sat Jun 12 09:13:37 2021: BS 314 completed
Sat Jun 12 09:14:14 2021: BS 315 completed
Sat Jun 12 09:14:51 2021: BS 316 completed
Sat Jun 12 09:15:29 2021: BS 317 completed
Sat Jun 12 09:16:08 2021: BS 318 completed
Sat Jun 12 09:16:42 2021: BS 319 completed
Sat Jun 12 09:17:19 2021: BS 320 completed
Sat Jun 12 09:17:56 2021: BS 321 completed
Sat Jun 12 09:18:33 2021: BS 322 completed
Sat Jun 12 09:19:10 2021: BS 323 completed
Sat Jun 12 09:19:47 2021: BS 324 completed
Sat Jun 12 09:20:24 2021: BS 325 completed
Sat Jun 12 09:21:01 2021: BS 326 completed
Sat Jun 12 09:21:39 2021: BS 327 completed
Sat Jun 12 09:22:15 2021: BS 328 completed
Sat Jun 12 09:22:52 2021: BS 329 completed
Sat Jun 12 09:23:29 2021: BS 330 completed
Sat Jun 12 09:24:06 2021: BS 331 completed
Sat Jun 12 09:24:43 2021: BS 332 completed
Sat Jun 12 09:25:20 2021: BS 333 completed
Sat Jun 12 09:25:57 2021: BS 334 completed
Sat Jun 12 09:26:34 2021: BS 335 completed
Sat Jun 12 09:27:11 2021: BS 336 completed
Sat Jun 12 09:27:48 2021: BS 337 completed
Sat Jun 12 09:28:25 2021: BS 338 completed
Sat Jun 12 09:29:02 2021: BS 339 completed
Sat Jun 12 09:29:39 2021: BS 340 completed
Sat Jun 12 09:30:16 2021: BS 341 completed
Sat Jun 12 09:30:53 2021: BS 342 completed
Sat Jun 12 09:31:30 2021: BS 343 completed
Sat Jun 12 09:31:57 2021: Acquisition complete
