# Supplementary material for: Synthesis of Benzo[c]cinnolinium Salts from 2-Azobiaryls by Copper(II) or Electrochemical Oxidation
Source: Org Lett. 2024 Feb 15;26(8):1694–8. doi: 10.1021/acs.orglett.4c00213 (PMC10913080; doi:10.1021/acs.orglett.4c00213)
Supplement: Supplementary file 2 — ol4c00213_si_002.zip [file ol4c00213_si_002.zip › FID for Publication/3d/13C/log]

Mon Oct 25 02:52:12 2021: Experiment started
Mon Oct 25 02:52:50 2021: BS 1 completed
Mon Oct 25 02:53:27 2021: BS 2 completed
Mon Oct 25 02:54:04 2021: BS 3 completed
Mon Oct 25 02:54:41 2021: BS 4 completed
Mon Oct 25 02:55:18 2021: BS 5 completed
Mon Oct 25 02:55:55 2021: BS 6 completed
Mon Oct 25 02:56:32 2021: BS 7 completed
Mon Oct 25 02:57:09 2021: BS 8 completed
Mon Oct 25 02:57:46 2021: BS 9 completed
Mon Oct 25 02:58:23 2021: BS 10 completed
Mon Oct 25 02:59:00 2021: BS 11 completed
Mon Oct 25 02:59:37 2021: BS 12 completed
Mon Oct 25 03:00:14 2021: BS 13 completed
Mon Oct 25 03:00:51 2021: BS 14 completed
Mon Oct 25 03:01:28 2021: BS 15 completed
Mon Oct 25 03:02:05 2021: BS 16 completed
Mon Oct 25 03:02:42 2021: BS 17 completed
Mon Oct 25 03:03:19 2021: BS 18 completed
Mon Oct 25 03:03:56 2021: BS 19 completed
Mon Oct 25 03:04:33 2021: BS 20 completed
Mon Oct 25 03:05:10 2021: BS 21 completed
Mon Oct 25 03:05:47 2021: BS 22 completed
Mon Oct 25 03:06:24 2021: BS 23 completed
Mon Oct 25 03:07:01 2021: BS 24 completed
Mon Oct 25 03:07:37 2021: BS 25 completed
Mon Oct 25 03:08:14 2021: BS 26 completed
Mon Oct 25 03:08:51 2021: BS 27 completed
Mon Oct 25 03:09:28 2021: BS 28 completed
Mon Oct 25 03:10:05 2021: BS 29 completed
Mon Oct 25 03:10:42 2021: BS 30 completed
Mon Oct 25 03:11:19 2021: BS 31 completed
Mon Oct 25 03:11:56 2021: BS 32 completed
Mon Oct 25 03:12:33 2021: BS 33 completed
Mon Oct 25 03:13:10 2021: BS 34 completed
Mon Oct 25 03:13:47 2021: BS 35 completed
Mon Oct 25 03:14:24 2021: BS 36 completed
Mon Oct 25 03:15:01 2021: BS 37 completed
Mon Oct 25 03:15:38 2021: BS 38 completed
Mon Oct 25 03:16:15 2021: BS 39 completed
Mon Oct 25 03:16:52 2021: BS 40 completed
Mon Oct 25 03:17:29 2021: BS 41 completed
Mon Oct 25 03:18:06 2021: BS 42 completed
Mon Oct 25 03:18:43 2021: BS 43 completed
Mon Oct 25 03:19:20 2021: BS 44 completed
Mon Oct 25 03:19:57 2021: BS 45 completed
Mon Oct 25 03:20:34 2021: BS 46 completed
Mon Oct 25 03:21:11 2021: BS 47 completed
Mon Oct 25 03:21:48 2021: BS 48 completed
Mon Oct 25 03:22:25 2021: BS 49 completed
Mon Oct 25 03:23:02 2021: BS 50 completed
Mon Oct 25 03:23:39 2021: BS 51 completed
Mon Oct 25 03:24:16 2021: BS 52 completed
Mon Oct 25 03:24:53 2021: BS 53 completed
Mon Oct 25 03:25:30 2021: BS 54 completed
Mon Oct 25 03:26:07 2021: BS 55 completed
Mon Oct 25 03:26:44 2021: BS 56 completed
Mon Oct 25 03:27:21 2021: BS 57 completed
Mon Oct 25 03:27:58 2021: BS 58 completed
Mon Oct 25 03:28:35 2021: BS 59 completed
Mon Oct 25 03:29:12 2021: BS 60 completed
Mon Oct 25 03:29:48 2021: BS 61 completed
Mon Oct 25 03:30:25 2021: BS 62 completed
Mon Oct 25 03:31:02 2021: BS 63 completed
Mon Oct 25 03:31:39 2021: BS 64 completed
Mon Oct 25 03:32:16 2021: BS 65 completed
Mon Oct 25 03:32:53 2021: BS 66 completed
Mon Oct 25 03:33:30 2021: BS 67 completed
Mon Oct 25 03:34:07 2021: BS 68 completed
Mon Oct 25 03:34:44 2021: BS 69 completed
Mon Oct 25 03:35:21 2021: BS 70 completed
Mon Oct 25 03:35:58 2021: BS 71 completed
Mon Oct 25 03:36:35 2021: BS 72 completed
Mon Oct 25 03:37:12 2021: BS 73 completed
Mon Oct 25 03:37:49 2021: BS 74 completed
Mon Oct 25 03:38:26 2021: BS 75 completed
Mon Oct 25 03:39:03 2021: BS 76 completed
Mon Oct 25 03:39:40 2021: BS 77 completed
Mon Oct 25 03:40:17 2021: BS 78 completed
Mon Oct 25 03:40:54 2021: BS 79 completed
Mon Oct 25 03:41:31 2021: BS 80 completed
Mon Oct 25 03:42:08 2021: BS 81 completed
Mon Oct 25 03:42:45 2021: BS 82 completed
Mon Oct 25 03:43:22 2021: BS 83 completed
Mon Oct 25 03:43:59 2021: BS 84 completed
Mon Oct 25 03:44:36 2021: BS 85 completed
Mon Oct 25 03:45:13 2021: BS 86 completed
Mon Oct 25 03:45:50 2021: BS 87 completed
Mon Oct 25 03:46:27 2021: BS 88 completed
Mon Oct 25 03:47:04 2021: BS 89 completed
Mon Oct 25 03:47:41 2021: BS 90 completed
Mon Oct 25 03:48:18 2021: BS 91 completed
Mon Oct 25 03:48:55 2021: BS 92 completed
Mon Oct 25 03:49:32 2021: BS 93 completed
Mon Oct 25 03:50:09 2021: BS 94 completed
Mon Oct 25 03:50:46 2021: BS 95 completed
Mon Oct 25 03:51:22 2021: BS 96 completed
Mon Oct 25 03:51:59 2021: BS 97 completed
Mon Oct 25 03:52:36 2021: BS 98 completed
Mon Oct 25 03:53:13 2021: BS 99 completed
Mon Oct 25 03:53:50 2021: BS 100 completed
Mon Oct 25 03:54:27 2021: BS 101 completed
Mon Oct 25 03:55:04 2021: BS 102 completed
Mon Oct 25 03:55:41 2021: BS 103 completed
Mon Oct 25 03:56:18 2021: BS 104 completed
Mon Oct 25 03:56:55 2021: BS 105 completed
Mon Oct 25 03:57:32 2021: BS 106 completed
Mon Oct 25 03:58:09 2021: BS 107 completed
Mon Oct 25 03:58:46 2021: BS 108 completed
Mon Oct 25 03:59:23 2021: BS 109 completed
Mon Oct 25 04:00:00 2021: BS 110 completed
Mon Oct 25 04:00:37 2021: BS 111 completed
Mon Oct 25 04:01:14 2021: BS 112 completed
Mon Oct 25 04:01:51 2021: BS 113 completed
Mon Oct 25 04:02:28 2021: BS 114 completed
Mon Oct 25 04:03:05 2021: BS 115 completed
Mon Oct 25 04:03:42 2021: BS 116 completed
Mon Oct 25 04:04:19 2021: BS 117 completed
Mon Oct 25 04:04:56 2021: BS 118 completed
Mon Oct 25 04:05:33 2021: BS 119 completed
Mon Oct 25 04:06:10 2021: BS 120 completed
Mon Oct 25 04:06:47 2021: BS 121 completed
Mon Oct 25 04:07:24 2021: BS 122 completed
Mon Oct 25 04:08:01 2021: BS 123 completed
Mon Oct 25 04:08:38 2021: BS 124 completed
Mon Oct 25 04:09:15 2021: BS 125 completed
Mon Oct 25 04:09:52 2021: BS 126 completed
Mon Oct 25 04:10:29 2021: BS 127 completed
Mon Oct 25 04:11:06 2021: BS 128 completed
Mon Oct 25 04:11:43 2021: BS 129 completed
Mon Oct 25 04:12:20 2021: BS 130 completed
Mon Oct 25 04:12:57 2021: BS 131 completed
Mon Oct 25 04:13:33 2021: BS 132 completed
Mon Oct 25 04:14:10 2021: BS 133 completed
Mon Oct 25 04:14:47 2021: BS 134 completed
Mon Oct 25 04:15:24 2021: BS 135 completed
Mon Oct 25 04:16:02 2021: BS 136 completed
Mon Oct 25 04:16:38 2021: BS 137 completed
Mon Oct 25 04:17:15 2021: BS 138 completed
Mon Oct 25 04:17:52 2021: BS 139 completed
Mon Oct 25 04:18:29 2021: BS 140 completed
Mon Oct 25 04:19:06 2021: BS 141 completed
Mon Oct 25 04:19:43 2021: BS 142 completed
Mon Oct 25 04:20:20 2021: BS 143 completed
Mon Oct 25 04:20:57 2021: BS 144 completed
Mon Oct 25 04:21:34 2021: BS 145 completed
Mon Oct 25 04:22:11 2021: BS 146 completed
Mon Oct 25 04:22:48 2021: BS 147 completed
Mon Oct 25 04:23:25 2021: BS 148 completed
Mon Oct 25 04:24:02 2021: BS 149 completed
Mon Oct 25 04:24:39 2021: BS 150 completed
Mon Oct 25 04:25:16 2021: BS 151 completed
Mon Oct 25 04:25:53 2021: BS 152 completed
Mon Oct 25 04:26:30 2021: BS 153 completed
Mon Oct 25 04:27:07 2021: BS 154 completed
Mon Oct 25 04:27:44 2021: BS 155 completed
Mon Oct 25 04:28:21 2021: BS 156 completed
Mon Oct 25 04:28:58 2021: BS 157 completed
Mon Oct 25 04:29:35 2021: BS 158 completed
Mon Oct 25 04:30:12 2021: BS 159 completed
Mon Oct 25 04:30:49 2021: BS 160 completed
Mon Oct 25 04:31:26 2021: BS 161 completed
Mon Oct 25 04:32:03 2021: BS 162 completed
Mon Oct 25 04:32:40 2021: BS 163 completed
Mon Oct 25 04:33:17 2021: BS 164 completed
Mon Oct 25 04:33:54 2021: BS 165 completed
Mon Oct 25 04:34:31 2021: BS 166 completed
Mon Oct 25 04:35:07 2021: BS 167 completed
Mon Oct 25 04:35:45 2021: BS 168 completed
Mon Oct 25 04:36:21 2021: BS 169 completed
Mon Oct 25 04:36:58 2021: BS 170 completed
Mon Oct 25 04:37:35 2021: BS 171 completed
Mon Oct 25 04:38:13 2021: BS 172 completed
Mon Oct 25 04:38:49 2021: BS 173 completed
Mon Oct 25 04:39:26 2021: BS 174 completed
Mon Oct 25 04:40:03 2021: BS 175 completed
Mon Oct 25 04:40:40 2021: BS 176 completed
Mon Oct 25 04:41:17 2021: BS 177 completed
Mon Oct 25 04:41:55 2021: BS 178 completed
Mon Oct 25 04:42:31 2021: BS 179 completed
Mon Oct 25 04:43:08 2021: BS 180 completed
Mon Oct 25 04:43:45 2021: BS 181 completed
Mon Oct 25 04:44:22 2021: BS 182 completed
Mon Oct 25 04:44:59 2021: BS 183 completed
Mon Oct 25 04:45:36 2021: BS 184 completed
Mon Oct 25 04:46:13 2021: BS 185 completed
Mon Oct 25 04:46:50 2021: BS 186 completed
Mon Oct 25 04:47:27 2021: BS 187 completed
Mon Oct 25 04:48:04 2021: BS 188 completed
Mon Oct 25 04:48:41 2021: BS 189 completed
Mon Oct 25 04:49:18 2021: BS 190 completed
Mon Oct 25 04:49:56 2021: BS 191 completed
Mon Oct 25 04:50:32 2021: BS 192 completed
Mon Oct 25 04:51:09 2021: BS 193 completed
Mon Oct 25 04:51:46 2021: BS 194 completed
Mon Oct 25 04:52:23 2021: BS 195 completed
Mon Oct 25 04:53:00 2021: BS 196 completed
Mon Oct 25 04:53:37 2021: BS 197 completed
Mon Oct 25 04:54:14 2021: BS 198 completed
Mon Oct 25 04:54:51 2021: BS 199 completed
Mon Oct 25 04:55:28 2021: BS 200 completed
Mon Oct 25 04:56:05 2021: BS 201 completed
Mon Oct 25 04:56:42 2021: BS 202 completed
Mon Oct 25 04:57:18 2021: BS 203 completed
Mon Oct 25 04:57:55 2021: BS 204 completed
Mon Oct 25 04:58:32 2021: BS 205 completed
Mon Oct 25 04:59:09 2021: BS 206 completed
Mon Oct 25 04:59:46 2021: BS 207 completed
Mon Oct 25 05:00:25 2021: BS 208 completed
Mon Oct 25 05:01:00 2021: BS 209 completed
Mon Oct 25 05:01:37 2021: BS 210 completed
Mon Oct 25 05:02:14 2021: BS 211 completed
Mon Oct 25 05:02:51 2021: BS 212 completed
Mon Oct 25 05:03:28 2021: BS 213 completed
Mon Oct 25 05:04:05 2021: BS 214 completed
Mon Oct 25 05:04:42 2021: BS 215 completed
Mon Oct 25 05:05:19 2021: BS 216 completed
Mon Oct 25 05:05:56 2021: BS 217 completed
Mon Oct 25 05:06:33 2021: BS 218 completed
Mon Oct 25 05:07:10 2021: BS 219 completed
Mon Oct 25 05:07:47 2021: BS 220 completed
Mon Oct 25 05:08:24 2021: BS 221 completed
Mon Oct 25 05:09:01 2021: BS 222 completed
Mon Oct 25 05:09:38 2021: BS 223 completed
Mon Oct 25 05:10:15 2021: BS 224 completed
Mon Oct 25 05:10:58 2021: BS 225 completed
Mon Oct 25 05:11:29 2021: BS 226 completed
Mon Oct 25 05:12:06 2021: BS 227 completed
Mon Oct 25 05:12:43 2021: BS 228 completed
Mon Oct 25 05:13:20 2021: BS 229 completed
Mon Oct 25 05:13:57 2021: BS 230 completed
Mon Oct 25 05:14:34 2021: BS 231 completed
Mon Oct 25 05:15:11 2021: BS 232 completed
Mon Oct 25 05:15:48 2021: BS 233 completed
Mon Oct 25 05:16:25 2021: BS 234 completed
Mon Oct 25 05:17:05 2021: BS 235 completed
Mon Oct 25 05:17:39 2021: BS 236 completed
Mon Oct 25 05:18:16 2021: BS 237 completed
Mon Oct 25 05:18:53 2021: BS 238 completed
Mon Oct 25 05:19:29 2021: BS 239 completed
Mon Oct 25 05:20:06 2021: BS 240 completed
Mon Oct 25 05:20:43 2021: BS 241 completed
Mon Oct 25 05:21:20 2021: BS 242 completed
Mon Oct 25 05:21:57 2021: BS 243 completed
Mon Oct 25 05:22:34 2021: BS 244 completed
Mon Oct 25 05:23:11 2021: BS 245 completed
Mon Oct 25 05:23:49 2021: BS 246 completed
Mon Oct 25 05:24:26 2021: BS 247 completed
Mon Oct 25 05:25:02 2021: BS 248 completed
Mon Oct 25 05:25:39 2021: BS 249 completed
Mon Oct 25 05:26:16 2021: BS 250 completed
Mon Oct 25 05:26:53 2021: BS 251 completed
Mon Oct 25 05:27:30 2021: BS 252 completed
Mon Oct 25 05:28:07 2021: BS 253 completed
Mon Oct 25 05:28:44 2021: BS 254 completed
Mon Oct 25 05:29:21 2021: BS 255 completed
Mon Oct 25 05:29:58 2021: BS 256 completed
Mon Oct 25 05:30:35 2021: BS 257 completed
Mon Oct 25 05:31:12 2021: BS 258 completed
Mon Oct 25 05:31:49 2021: BS 259 completed
Mon Oct 25 05:32:26 2021: BS 260 completed
Mon Oct 25 05:33:03 2021: BS 261 completed
Mon Oct 25 05:33:40 2021: BS 262 completed
Mon Oct 25 05:34:17 2021: BS 263 completed
Mon Oct 25 05:34:54 2021: BS 264 completed
Mon Oct 25 05:35:31 2021: BS 265 completed
Mon Oct 25 05:36:08 2021: BS 266 completed
Mon Oct 25 05:36:45 2021: BS 267 completed
Mon Oct 25 05:37:22 2021: BS 268 completed
Mon Oct 25 05:37:59 2021: BS 269 completed
Mon Oct 25 05:38:36 2021: BS 270 completed
Mon Oct 25 05:39:13 2021: BS 271 completed
Mon Oct 25 05:39:50 2021: BS 272 completed
Mon Oct 25 05:40:27 2021: BS 273 completed
Mon Oct 25 05:41:03 2021: BS 274 completed
Mon Oct 25 05:41:40 2021: BS 275 completed
Mon Oct 25 05:42:17 2021: BS 276 completed
Mon Oct 25 05:42:54 2021: BS 277 completed
Mon Oct 25 05:43:31 2021: BS 278 completed
Mon Oct 25 05:44:08 2021: BS 279 completed
Mon Oct 25 05:44:45 2021: BS 280 completed
Mon Oct 25 05:45:22 2021: BS 281 completed
Mon Oct 25 05:45:59 2021: BS 282 completed
Mon Oct 25 05:46:36 2021: BS 283 completed
Mon Oct 25 05:47:14 2021: BS 284 completed
Mon Oct 25 05:47:50 2021: BS 285 completed
Mon Oct 25 05:48:27 2021: BS 286 completed
Mon Oct 25 05:49:04 2021: BS 287 completed
Mon Oct 25 05:49:41 2021: BS 288 completed
Mon Oct 25 05:50:18 2021: BS 289 completed
Mon Oct 25 05:50:55 2021: BS 290 completed
Mon Oct 25 05:51:32 2021: BS 291 completed
Mon Oct 25 05:52:09 2021: BS 292 completed
Mon Oct 25 05:52:46 2021: BS 293 completed
Mon Oct 25 05:53:23 2021: BS 294 completed
Mon Oct 25 05:54:00 2021: BS 295 completed
Mon Oct 25 05:54:38 2021: BS 296 completed
Mon Oct 25 05:55:14 2021: BS 297 completed
Mon Oct 25 05:55:51 2021: BS 298 completed
Mon Oct 25 05:56:28 2021: BS 299 completed
Mon Oct 25 05:57:05 2021: BS 300 completed
Mon Oct 25 05:57:42 2021: BS 301 completed
Mon Oct 25 05:58:19 2021: BS 302 completed
Mon Oct 25 05:58:56 2021: BS 303 completed
Mon Oct 25 05:59:33 2021: BS 304 completed
Mon Oct 25 06:00:10 2021: BS 305 completed
Mon Oct 25 06:00:47 2021: BS 306 completed
Mon Oct 25 06:01:24 2021: BS 307 completed
Mon Oct 25 06:02:01 2021: BS 308 completed
Mon Oct 25 06:02:38 2021: BS 309 completed
Mon Oct 25 06:03:14 2021: BS 310 completed
Mon Oct 25 06:03:52 2021: BS 311 completed
Mon Oct 25 06:04:28 2021: BS 312 completed
Mon Oct 25 06:05:05 2021: BS 313 completed
Mon Oct 25 06:05:42 2021: BS 314 completed
Mon Oct 25 06:06:19 2021: BS 315 completed
Mon Oct 25 06:06:56 2021: BS 316 completed
Mon Oct 25 06:07:33 2021: BS 317 completed
Mon Oct 25 06:08:10 2021: BS 318 completed
Mon Oct 25 06:08:47 2021: BS 319 completed
Mon Oct 25 06:09:24 2021: BS 320 completed
Mon Oct 25 06:10:01 2021: BS 321 completed
Mon Oct 25 06:10:38 2021: BS 322 completed
Mon Oct 25 06:11:15 2021: BS 323 completed
Mon Oct 25 06:11:53 2021: BS 324 completed
Mon Oct 25 06:12:32 2021: BS 325 completed
Mon Oct 25 06:13:06 2021: BS 326 completed
Mon Oct 25 06:13:43 2021: BS 327 completed
Mon Oct 25 06:14:20 2021: BS 328 completed
Mon Oct 25 06:14:57 2021: BS 329 completed
Mon Oct 25 06:15:34 2021: BS 330 completed
Mon Oct 25 06:16:11 2021: BS 331 completed
Mon Oct 25 06:16:48 2021: BS 332 completed
Mon Oct 25 06:17:25 2021: BS 333 completed
Mon Oct 25 06:18:02 2021: BS 334 completed
Mon Oct 25 06:18:39 2021: BS 335 completed
Mon Oct 25 06:19:16 2021: BS 336 completed
Mon Oct 25 06:19:53 2021: BS 337 completed
Mon Oct 25 06:20:30 2021: BS 338 completed
Mon Oct 25 06:21:07 2021: BS 339 completed
Mon Oct 25 06:21:44 2021: BS 340 completed
Mon Oct 25 06:22:21 2021: BS 341 completed
Mon Oct 25 06:22:58 2021: BS 342 completed
Mon Oct 25 06:23:35 2021: BS 343 completed
Mon Oct 25 06:24:12 2021: BS 344 completed
Mon Oct 25 06:24:48 2021: BS 345 completed
Mon Oct 25 06:25:25 2021: BS 346 completed
Mon Oct 25 06:26:02 2021: BS 347 completed
Mon Oct 25 06:26:39 2021: BS 348 completed
Mon Oct 25 06:27:16 2021: BS 349 completed
Mon Oct 25 06:27:54 2021: BS 350 completed
Mon Oct 25 06:28:34 2021: BS 351 completed
Mon Oct 25 06:29:07 2021: BS 352 completed
Mon Oct 25 06:29:44 2021: BS 353 completed
Mon Oct 25 06:30:21 2021: BS 354 completed
Mon Oct 25 06:30:58 2021: BS 355 completed
Mon Oct 25 06:31:35 2021: BS 356 completed
Mon Oct 25 06:32:12 2021: BS 357 completed
Mon Oct 25 06:32:49 2021: BS 358 completed
Mon Oct 25 06:33:26 2021: BS 359 completed
Mon Oct 25 06:34:03 2021: BS 360 completed
Mon Oct 25 06:34:40 2021: BS 361 completed
Mon Oct 25 06:35:18 2021: BS 362 completed
Mon Oct 25 06:35:54 2021: BS 363 completed
Mon Oct 25 06:36:31 2021: BS 364 completed
Mon Oct 25 06:37:08 2021: BS 365 completed
Mon Oct 25 06:37:45 2021: BS 366 completed
Mon Oct 25 06:38:22 2021: BS 367 completed
Mon Oct 25 06:38:59 2021: BS 368 completed
Mon Oct 25 06:39:36 2021: BS 369 completed
Mon Oct 25 06:40:13 2021: BS 370 completed
Mon Oct 25 06:40:50 2021: BS 371 completed
Mon Oct 25 06:41:27 2021: BS 372 completed
Mon Oct 25 06:42:04 2021: BS 373 completed
Mon Oct 25 06:42:42 2021: BS 374 completed
Mon Oct 25 06:43:18 2021: BS 375 completed
Mon Oct 25 06:43:55 2021: BS 376 completed
Mon Oct 25 06:44:32 2021: BS 377 completed
Mon Oct 25 06:45:09 2021: BS 378 completed
Mon Oct 25 06:45:46 2021: BS 379 completed
Mon Oct 25 06:46:23 2021: BS 380 completed
Mon Oct 25 06:46:59 2021: BS 381 completed
Mon Oct 25 06:47:36 2021: BS 382 completed
Mon Oct 25 06:48:13 2021: BS 383 completed
Mon Oct 25 06:48:50 2021: BS 384 completed
Mon Oct 25 06:49:27 2021: BS 385 completed
Mon Oct 25 06:50:04 2021: BS 386 completed
Mon Oct 25 06:50:41 2021: BS 387 completed
Mon Oct 25 06:51:18 2021: BS 388 completed
Mon Oct 25 06:51:56 2021: BS 389 completed
Mon Oct 25 06:52:32 2021: BS 390 completed
Mon Oct 25 06:53:09 2021: BS 391 completed
Mon Oct 25 06:53:46 2021: BS 392 completed
Mon Oct 25 06:54:23 2021: BS 393 completed
Mon Oct 25 06:55:00 2021: BS 394 completed
Mon Oct 25 06:55:37 2021: BS 395 completed
Mon Oct 25 06:56:14 2021: BS 396 completed
Mon Oct 25 06:56:51 2021: BS 397 completed
Mon Oct 25 06:57:28 2021: BS 398 completed
Mon Oct 25 06:58:05 2021: BS 399 completed
Mon Oct 25 06:58:42 2021: BS 400 completed
Mon Oct 25 06:59:21 2021: BS 401 completed
Mon Oct 25 06:59:59 2021: BS 402 completed
Mon Oct 25 07:00:33 2021: BS 403 completed
Mon Oct 25 07:01:10 2021: BS 404 completed
Mon Oct 25 07:01:47 2021: BS 405 completed
Mon Oct 25 07:02:24 2021: BS 406 completed
Mon Oct 25 07:03:01 2021: BS 407 completed
Mon Oct 25 07:03:38 2021: BS 408 completed
Mon Oct 25 07:04:15 2021: BS 409 completed
Mon Oct 25 07:04:52 2021: BS 410 completed
Mon Oct 25 07:05:29 2021: BS 411 completed
Mon Oct 25 07:06:06 2021: BS 412 completed
Mon Oct 25 07:06:43 2021: BS 413 completed
Mon Oct 25 07:07:21 2021: BS 414 completed
Mon Oct 25 07:07:57 2021: BS 415 completed
Mon Oct 25 07:08:34 2021: BS 416 completed
Mon Oct 25 07:09:10 2021: BS 417 completed
Mon Oct 25 07:09:47 2021: BS 418 completed
Mon Oct 25 07:10:24 2021: BS 419 completed
Mon Oct 25 07:11:01 2021: BS 420 completed
Mon Oct 25 07:11:38 2021: BS 421 completed
Mon Oct 25 07:12:15 2021: BS 422 completed
Mon Oct 25 07:12:52 2021: BS 423 completed
Mon Oct 25 07:13:29 2021: BS 424 completed
Mon Oct 25 07:14:06 2021: BS 425 completed
Mon Oct 25 07:14:43 2021: BS 426 completed
Mon Oct 25 07:15:20 2021: BS 427 completed
Mon Oct 25 07:15:58 2021: BS 428 completed
Mon Oct 25 07:16:36 2021: BS 429 completed
Mon Oct 25 07:17:11 2021: BS 430 completed
Mon Oct 25 07:17:48 2021: BS 431 completed
Mon Oct 25 07:18:25 2021: BS 432 completed
Mon Oct 25 07:19:02 2021: BS 433 completed
Mon Oct 25 07:19:39 2021: BS 434 completed
Mon Oct 25 07:20:16 2021: BS 435 completed
Mon Oct 25 07:20:53 2021: BS 436 completed
Mon Oct 25 07:21:30 2021: BS 437 completed
Mon Oct 25 07:22:07 2021: BS 438 completed
Mon Oct 25 07:22:44 2021: BS 439 completed
Mon Oct 25 07:23:21 2021: BS 440 completed
Mon Oct 25 07:23:58 2021: BS 441 completed
Mon Oct 25 07:24:35 2021: BS 442 completed
Mon Oct 25 07:25:12 2021: BS 443 completed
Mon Oct 25 07:25:49 2021: BS 444 completed
Mon Oct 25 07:26:26 2021: BS 445 completed
Mon Oct 25 07:27:03 2021: BS 446 completed
Mon Oct 25 07:27:40 2021: BS 447 completed
Mon Oct 25 07:28:22 2021: BS 448 completed
Mon Oct 25 07:28:54 2021: BS 449 completed
Mon Oct 25 07:29:31 2021: BS 450 completed
Mon Oct 25 07:30:09 2021: BS 451 completed
Mon Oct 25 07:30:44 2021: BS 452 completed
Mon Oct 25 07:31:21 2021: BS 453 completed
Mon Oct 25 07:31:58 2021: BS 454 completed
Mon Oct 25 07:32:35 2021: BS 455 completed
Mon Oct 25 07:33:12 2021: BS 456 completed
Mon Oct 25 07:33:49 2021: BS 457 completed
Mon Oct 25 07:34:26 2021: BS 458 completed
Mon Oct 25 07:35:03 2021: BS 459 completed
Mon Oct 25 07:35:40 2021: BS 460 completed
Mon Oct 25 07:36:17 2021: BS 461 completed
Mon Oct 25 07:36:54 2021: BS 462 completed
Mon Oct 25 07:37:31 2021: BS 463 completed
Mon Oct 25 07:38:08 2021: BS 464 completed
Mon Oct 25 07:38:45 2021: BS 465 completed
Mon Oct 25 07:39:25 2021: BS 466 completed
Mon Oct 25 07:40:01 2021: BS 467 completed
Mon Oct 25 07:40:36 2021: BS 468 completed
Mon Oct 25 07:41:13 2021: BS 469 completed
Mon Oct 25 07:41:50 2021: BS 470 completed
Mon Oct 25 07:42:27 2021: BS 471 completed
Mon Oct 25 07:43:04 2021: BS 472 completed
Mon Oct 25 07:43:41 2021: BS 473 completed
Mon Oct 25 07:44:18 2021: BS 474 completed
Mon Oct 25 07:44:55 2021: BS 475 completed
Mon Oct 25 07:45:32 2021: BS 476 completed
Mon Oct 25 07:46:09 2021: BS 477 completed
Mon Oct 25 07:46:46 2021: BS 478 completed
Mon Oct 25 07:47:23 2021: BS 479 completed
Mon Oct 25 07:48:00 2021: BS 480 completed
Mon Oct 25 07:48:37 2021: BS 481 completed
Mon Oct 25 07:49:14 2021: BS 482 completed
Mon Oct 25 07:49:51 2021: BS 483 completed
Mon Oct 25 07:50:28 2021: BS 484 completed
Mon Oct 25 07:51:05 2021: BS 485 completed
Mon Oct 25 07:51:42 2021: BS 486 completed
Mon Oct 25 07:52:19 2021: BS 487 completed
Mon Oct 25 07:52:55 2021: BS 488 completed
Mon Oct 25 07:53:32 2021: BS 489 completed
Mon Oct 25 07:54:09 2021: BS 490 completed
Mon Oct 25 07:54:46 2021: BS 491 completed
Mon Oct 25 07:55:23 2021: BS 492 completed
Mon Oct 25 07:56:00 2021: BS 493 completed
Mon Oct 25 07:56:37 2021: BS 494 completed
Mon Oct 25 07:57:14 2021: BS 495 completed
Mon Oct 25 07:57:51 2021: BS 496 completed
Mon Oct 25 07:58:28 2021: BS 497 completed
Mon Oct 25 07:59:05 2021: BS 498 completed
Mon Oct 25 07:59:42 2021: BS 499 completed
Mon Oct 25 08:00:20 2021: BS 500 completed
Mon Oct 25 08:00:56 2021: BS 501 completed
Mon Oct 25 08:01:34 2021: BS 502 completed
Mon Oct 25 08:02:10 2021: BS 503 completed
Mon Oct 25 08:02:47 2021: BS 504 completed
Mon Oct 25 08:03:24 2021: BS 505 completed
Mon Oct 25 08:04:01 2021: BS 506 completed
Mon Oct 25 08:04:38 2021: BS 507 completed
Mon Oct 25 08:05:15 2021: BS 508 completed
Mon Oct 25 08:05:52 2021: BS 509 completed
Mon Oct 25 08:06:29 2021: BS 510 completed
Mon Oct 25 08:07:06 2021: BS 511 completed
Mon Oct 25 08:07:43 2021: BS 512 completed
Mon Oct 25 08:08:20 2021: BS 513 completed
Mon Oct 25 08:08:57 2021: BS 514 completed
Mon Oct 25 08:09:34 2021: BS 515 completed
Mon Oct 25 08:10:11 2021: BS 516 completed
Mon Oct 25 08:10:48 2021: BS 517 completed
Mon Oct 25 08:11:25 2021: BS 518 completed
Mon Oct 25 08:12:02 2021: BS 519 completed
Mon Oct 25 08:12:39 2021: BS 520 completed
Mon Oct 25 08:13:16 2021: BS 521 completed
Mon Oct 25 08:13:53 2021: BS 522 completed
Mon Oct 25 08:14:29 2021: BS 523 completed
Mon Oct 25 08:15:06 2021: BS 524 completed
Mon Oct 25 08:15:43 2021: BS 525 completed
Mon Oct 25 08:16:20 2021: BS 526 completed
Mon Oct 25 08:16:57 2021: BS 527 completed
Mon Oct 25 08:17:34 2021: BS 528 completed
Mon Oct 25 08:18:11 2021: BS 529 completed
Mon Oct 25 08:18:48 2021: BS 530 completed
Mon Oct 25 08:19:25 2021: BS 531 completed
Mon Oct 25 08:20:02 2021: BS 532 completed
Mon Oct 25 08:20:39 2021: BS 533 completed
Mon Oct 25 08:21:16 2021: BS 534 completed
Mon Oct 25 08:21:53 2021: BS 535 completed
Mon Oct 25 08:22:30 2021: BS 536 completed
Mon Oct 25 08:23:07 2021: BS 537 completed
Mon Oct 25 08:23:44 2021: BS 538 completed
Mon Oct 25 08:24:21 2021: BS 539 completed
Mon Oct 25 08:24:59 2021: BS 540 completed
Mon Oct 25 08:25:35 2021: BS 541 completed
Mon Oct 25 08:26:13 2021: BS 542 completed
Mon Oct 25 08:26:49 2021: BS 543 completed
Mon Oct 25 08:27:26 2021: BS 544 completed
Mon Oct 25 08:28:03 2021: BS 545 completed
Mon Oct 25 08:28:40 2021: BS 546 completed
Mon Oct 25 08:29:17 2021: BS 547 completed
Mon Oct 25 08:29:54 2021: BS 548 completed
Mon Oct 25 08:30:31 2021: BS 549 completed
Mon Oct 25 08:31:08 2021: BS 550 completed
Mon Oct 25 08:31:45 2021: BS 551 completed
Mon Oct 25 08:32:22 2021: BS 552 completed
Mon Oct 25 08:32:59 2021: BS 553 completed
Mon Oct 25 08:33:36 2021: BS 554 completed
Mon Oct 25 08:34:13 2021: BS 555 completed
Mon Oct 25 08:34:50 2021: BS 556 completed
Mon Oct 25 08:35:27 2021: BS 557 completed
Mon Oct 25 08:36:04 2021: BS 558 completed
Mon Oct 25 08:36:40 2021: BS 559 completed
Mon Oct 25 08:37:17 2021: BS 560 completed
Mon Oct 25 08:37:54 2021: BS 561 completed
Mon Oct 25 08:38:31 2021: BS 562 completed
Mon Oct 25 08:39:10 2021: BS 563 completed
Mon Oct 25 08:39:45 2021: BS 564 completed
Mon Oct 25 08:40:22 2021: BS 565 completed
Mon Oct 25 08:40:59 2021: BS 566 completed
Mon Oct 25 08:41:36 2021: BS 567 completed
Mon Oct 25 08:42:13 2021: BS 568 completed
Mon Oct 25 08:42:50 2021: BS 569 completed
Mon Oct 25 08:43:27 2021: BS 570 completed
Mon Oct 25 08:44:04 2021: BS 571 completed
Mon Oct 25 08:44:41 2021: BS 572 completed
Mon Oct 25 08:45:18 2021: BS 573 completed
Mon Oct 25 08:45:55 2021: BS 574 completed
Mon Oct 25 08:46:32 2021: BS 575 completed
Mon Oct 25 08:47:09 2021: BS 576 completed
Mon Oct 25 08:47:46 2021: BS 577 completed
Mon Oct 25 08:48:23 2021: BS 578 completed
Mon Oct 25 08:49:01 2021: BS 579 completed
Mon Oct 25 08:49:37 2021: BS 580 completed
Mon Oct 25 08:50:14 2021: BS 581 completed
Mon Oct 25 08:50:51 2021: BS 582 completed
Mon Oct 25 08:51:28 2021: BS 583 completed
Mon Oct 25 08:52:05 2021: BS 584 completed
Mon Oct 25 08:52:19 2021: Acquisition complete
