# Supplementary material for: Synthesis of Benzo[c]cinnolinium Salts from 2-Azobiaryls by Copper(II) or Electrochemical Oxidation
Source: Org Lett. 2024 Feb 15;26(8):1694–8. doi: 10.1021/acs.orglett.4c00213 (PMC10913080; doi:10.1021/acs.orglett.4c00213)
Supplement: Supplementary file 2 — ol4c00213_si_002.zip [file ol4c00213_si_002.zip › FID for Publication/3e/13C/log]

Sat Nov  6 21:18:40 2021: Experiment started
Sat Nov  6 21:19:18 2021: BS 1 completed
Sat Nov  6 21:19:55 2021: BS 2 completed
Sat Nov  6 21:20:32 2021: BS 3 completed
Sat Nov  6 21:21:09 2021: BS 4 completed
Sat Nov  6 21:21:46 2021: BS 5 completed
Sat Nov  6 21:22:23 2021: BS 6 completed
Sat Nov  6 21:23:00 2021: BS 7 completed
Sat Nov  6 21:23:37 2021: BS 8 completed
Sat Nov  6 21:24:14 2021: BS 9 completed
Sat Nov  6 21:24:51 2021: BS 10 completed
Sat Nov  6 21:25:28 2021: BS 11 completed
Sat Nov  6 21:26:05 2021: BS 12 completed
Sat Nov  6 21:26:42 2021: BS 13 completed
Sat Nov  6 21:27:19 2021: BS 14 completed
Sat Nov  6 21:27:56 2021: BS 15 completed
Sat Nov  6 21:28:33 2021: BS 16 completed
Sat Nov  6 21:29:10 2021: BS 17 completed
Sat Nov  6 21:29:46 2021: BS 18 completed
Sat Nov  6 21:30:23 2021: BS 19 completed
Sat Nov  6 21:31:00 2021: BS 20 completed
Sat Nov  6 21:31:37 2021: BS 21 completed
Sat Nov  6 21:32:14 2021: BS 22 completed
Sat Nov  6 21:32:51 2021: BS 23 completed
Sat Nov  6 21:33:28 2021: BS 24 completed
Sat Nov  6 21:34:05 2021: BS 25 completed
Sat Nov  6 21:34:42 2021: BS 26 completed
Sat Nov  6 21:35:19 2021: BS 27 completed
Sat Nov  6 21:35:56 2021: BS 28 completed
Sat Nov  6 21:36:33 2021: BS 29 completed
Sat Nov  6 21:37:10 2021: BS 30 completed
Sat Nov  6 21:37:47 2021: BS 31 completed
Sat Nov  6 21:38:24 2021: BS 32 completed
Sat Nov  6 21:39:01 2021: BS 33 completed
Sat Nov  6 21:39:38 2021: BS 34 completed
Sat Nov  6 21:40:15 2021: BS 35 completed
Sat Nov  6 21:40:52 2021: BS 36 completed
Sat Nov  6 21:41:29 2021: BS 37 completed
Sat Nov  6 21:42:06 2021: BS 38 completed
Sat Nov  6 21:42:43 2021: BS 39 completed
Sat Nov  6 21:43:20 2021: BS 40 completed
Sat Nov  6 21:43:57 2021: BS 41 completed
Sat Nov  6 21:44:34 2021: BS 42 completed
Sat Nov  6 21:45:11 2021: BS 43 completed
Sat Nov  6 21:45:48 2021: BS 44 completed
Sat Nov  6 21:46:25 2021: BS 45 completed
Sat Nov  6 21:47:02 2021: BS 46 completed
Sat Nov  6 21:47:39 2021: BS 47 completed
Sat Nov  6 21:48:16 2021: BS 48 completed
Sat Nov  6 21:48:53 2021: BS 49 completed
Sat Nov  6 21:49:30 2021: BS 50 completed
Sat Nov  6 21:50:07 2021: BS 51 completed
Sat Nov  6 21:50:44 2021: BS 52 completed
Sat Nov  6 21:51:20 2021: BS 53 completed
Sat Nov  6 21:51:57 2021: BS 54 completed
Sat Nov  6 21:52:34 2021: BS 55 completed
Sat Nov  6 21:53:11 2021: BS 56 completed
Sat Nov  6 21:53:48 2021: BS 57 completed
Sat Nov  6 21:54:25 2021: BS 58 completed
Sat Nov  6 21:55:02 2021: BS 59 completed
Sat Nov  6 21:55:39 2021: BS 60 completed
Sat Nov  6 21:56:16 2021: BS 61 completed
Sat Nov  6 21:56:53 2021: BS 62 completed
Sat Nov  6 21:57:30 2021: BS 63 completed
Sat Nov  6 21:58:07 2021: BS 64 completed
Sat Nov  6 21:58:44 2021: BS 65 completed
Sat Nov  6 21:59:21 2021: BS 66 completed
Sat Nov  6 21:59:58 2021: BS 67 completed
Sat Nov  6 22:00:35 2021: BS 68 completed
Sat Nov  6 22:01:12 2021: BS 69 completed
Sat Nov  6 22:01:49 2021: BS 70 completed
Sat Nov  6 22:02:26 2021: BS 71 completed
Sat Nov  6 22:03:03 2021: BS 72 completed
Sat Nov  6 22:03:40 2021: BS 73 completed
Sat Nov  6 22:04:17 2021: BS 74 completed
Sat Nov  6 22:04:54 2021: BS 75 completed
Sat Nov  6 22:05:31 2021: BS 76 completed
Sat Nov  6 22:06:08 2021: BS 77 completed
Sat Nov  6 22:06:45 2021: BS 78 completed
Sat Nov  6 22:07:22 2021: BS 79 completed
Sat Nov  6 22:07:59 2021: BS 80 completed
Sat Nov  6 22:08:36 2021: BS 81 completed
Sat Nov  6 22:09:13 2021: BS 82 completed
Sat Nov  6 22:09:50 2021: BS 83 completed
Sat Nov  6 22:10:27 2021: BS 84 completed
Sat Nov  6 22:11:04 2021: BS 85 completed
Sat Nov  6 22:11:41 2021: BS 86 completed
Sat Nov  6 22:12:18 2021: BS 87 completed
Sat Nov  6 22:12:55 2021: BS 88 completed
Sat Nov  6 22:13:31 2021: BS 89 completed
Sat Nov  6 22:14:08 2021: BS 90 completed
Sat Nov  6 22:14:45 2021: BS 91 completed
Sat Nov  6 22:15:22 2021: BS 92 completed
Sat Nov  6 22:15:59 2021: BS 93 completed
Sat Nov  6 22:16:36 2021: BS 94 completed
Sat Nov  6 22:17:13 2021: BS 95 completed
Sat Nov  6 22:17:50 2021: BS 96 completed
Sat Nov  6 22:18:27 2021: BS 97 completed
Sat Nov  6 22:19:04 2021: BS 98 completed
Sat Nov  6 22:19:41 2021: BS 99 completed
Sat Nov  6 22:20:18 2021: BS 100 completed
Sat Nov  6 22:20:55 2021: BS 101 completed
Sat Nov  6 22:21:32 2021: BS 102 completed
Sat Nov  6 22:22:09 2021: BS 103 completed
Sat Nov  6 22:22:46 2021: BS 104 completed
Sat Nov  6 22:23:23 2021: BS 105 completed
Sat Nov  6 22:24:00 2021: BS 106 completed
Sat Nov  6 22:24:37 2021: BS 107 completed
Sat Nov  6 22:25:14 2021: BS 108 completed
Sat Nov  6 22:25:51 2021: BS 109 completed
Sat Nov  6 22:26:28 2021: BS 110 completed
Sat Nov  6 22:27:05 2021: BS 111 completed
Sat Nov  6 22:27:42 2021: BS 112 completed
Sat Nov  6 22:28:19 2021: BS 113 completed
Sat Nov  6 22:28:56 2021: BS 114 completed
Sat Nov  6 22:29:33 2021: BS 115 completed
Sat Nov  6 22:30:10 2021: BS 116 completed
Sat Nov  6 22:30:47 2021: BS 117 completed
Sat Nov  6 22:31:24 2021: BS 118 completed
Sat Nov  6 22:32:01 2021: BS 119 completed
Sat Nov  6 22:32:38 2021: BS 120 completed
Sat Nov  6 22:33:15 2021: BS 121 completed
Sat Nov  6 22:33:52 2021: BS 122 completed
Sat Nov  6 22:34:29 2021: BS 123 completed
Sat Nov  6 22:35:06 2021: BS 124 completed
Sat Nov  6 22:35:42 2021: BS 125 completed
Sat Nov  6 22:36:19 2021: BS 126 completed
Sat Nov  6 22:36:56 2021: BS 127 completed
Sat Nov  6 22:37:33 2021: BS 128 completed
Sat Nov  6 22:38:10 2021: BS 129 completed
Sat Nov  6 22:38:47 2021: BS 130 completed
Sat Nov  6 22:39:24 2021: BS 131 completed
Sat Nov  6 22:40:01 2021: BS 132 completed
Sat Nov  6 22:40:38 2021: BS 133 completed
Sat Nov  6 22:41:15 2021: BS 134 completed
Sat Nov  6 22:41:52 2021: BS 135 completed
Sat Nov  6 22:42:29 2021: BS 136 completed
Sat Nov  6 22:43:06 2021: BS 137 completed
Sat Nov  6 22:43:43 2021: BS 138 completed
Sat Nov  6 22:44:20 2021: BS 139 completed
Sat Nov  6 22:44:57 2021: BS 140 completed
Sat Nov  6 22:45:34 2021: BS 141 completed
Sat Nov  6 22:46:11 2021: BS 142 completed
Sat Nov  6 22:46:48 2021: BS 143 completed
Sat Nov  6 22:47:25 2021: BS 144 completed
Sat Nov  6 22:48:02 2021: BS 145 completed
Sat Nov  6 22:48:39 2021: BS 146 completed
Sat Nov  6 22:49:16 2021: BS 147 completed
Sat Nov  6 22:49:53 2021: BS 148 completed
Sat Nov  6 22:50:30 2021: BS 149 completed
Sat Nov  6 22:51:07 2021: BS 150 completed
Sat Nov  6 22:51:44 2021: BS 151 completed
Sat Nov  6 22:52:21 2021: BS 152 completed
Sat Nov  6 22:52:58 2021: BS 153 completed
Sat Nov  6 22:53:35 2021: BS 154 completed
Sat Nov  6 22:54:12 2021: BS 155 completed
Sat Nov  6 22:54:49 2021: BS 156 completed
Sat Nov  6 22:55:26 2021: BS 157 completed
Sat Nov  6 22:56:03 2021: BS 158 completed
Sat Nov  6 22:56:40 2021: BS 159 completed
Sat Nov  6 22:57:16 2021: BS 160 completed
Sat Nov  6 22:57:53 2021: BS 161 completed
Sat Nov  6 22:58:30 2021: BS 162 completed
Sat Nov  6 22:59:07 2021: BS 163 completed
Sat Nov  6 22:59:44 2021: BS 164 completed
Sat Nov  6 23:00:21 2021: BS 165 completed
Sat Nov  6 23:00:58 2021: BS 166 completed
Sat Nov  6 23:01:35 2021: BS 167 completed
Sat Nov  6 23:02:12 2021: BS 168 completed
Sat Nov  6 23:02:49 2021: BS 169 completed
Sat Nov  6 23:03:26 2021: BS 170 completed
Sat Nov  6 23:04:03 2021: BS 171 completed
Sat Nov  6 23:04:40 2021: BS 172 completed
Sat Nov  6 23:05:17 2021: BS 173 completed
Sat Nov  6 23:05:54 2021: BS 174 completed
Sat Nov  6 23:06:31 2021: BS 175 completed
Sat Nov  6 23:07:08 2021: BS 176 completed
Sat Nov  6 23:07:45 2021: BS 177 completed
Sat Nov  6 23:08:22 2021: BS 178 completed
Sat Nov  6 23:08:59 2021: BS 179 completed
Sat Nov  6 23:09:36 2021: BS 180 completed
Sat Nov  6 23:10:13 2021: BS 181 completed
Sat Nov  6 23:10:50 2021: BS 182 completed
Sat Nov  6 23:11:27 2021: BS 183 completed
Sat Nov  6 23:12:04 2021: BS 184 completed
Sat Nov  6 23:12:41 2021: BS 185 completed
Sat Nov  6 23:13:18 2021: BS 186 completed
Sat Nov  6 23:13:55 2021: BS 187 completed
Sat Nov  6 23:14:32 2021: BS 188 completed
Sat Nov  6 23:15:09 2021: BS 189 completed
Sat Nov  6 23:15:46 2021: BS 190 completed
Sat Nov  6 23:16:23 2021: BS 191 completed
Sat Nov  6 23:17:00 2021: BS 192 completed
Sat Nov  6 23:17:37 2021: BS 193 completed
Sat Nov  6 23:18:14 2021: BS 194 completed
Sat Nov  6 23:18:51 2021: BS 195 completed
Sat Nov  6 23:19:27 2021: BS 196 completed
Sat Nov  6 23:20:04 2021: BS 197 completed
Sat Nov  6 23:20:41 2021: BS 198 completed
Sat Nov  6 23:21:18 2021: BS 199 completed
Sat Nov  6 23:21:55 2021: BS 200 completed
Sat Nov  6 23:22:32 2021: BS 201 completed
Sat Nov  6 23:23:09 2021: BS 202 completed
Sat Nov  6 23:23:46 2021: BS 203 completed
Sat Nov  6 23:24:23 2021: BS 204 completed
Sat Nov  6 23:25:00 2021: BS 205 completed
Sat Nov  6 23:25:37 2021: BS 206 completed
Sat Nov  6 23:26:14 2021: BS 207 completed
Sat Nov  6 23:26:51 2021: BS 208 completed
Sat Nov  6 23:27:28 2021: BS 209 completed
Sat Nov  6 23:28:05 2021: BS 210 completed
Sat Nov  6 23:28:42 2021: BS 211 completed
Sat Nov  6 23:29:19 2021: BS 212 completed
Sat Nov  6 23:29:56 2021: BS 213 completed
Sat Nov  6 23:30:33 2021: BS 214 completed
Sat Nov  6 23:31:10 2021: BS 215 completed
Sat Nov  6 23:31:47 2021: BS 216 completed
Sat Nov  6 23:32:24 2021: BS 217 completed
Sat Nov  6 23:33:01 2021: BS 218 completed
Sat Nov  6 23:33:38 2021: BS 219 completed
Sat Nov  6 23:34:15 2021: BS 220 completed
Sat Nov  6 23:34:52 2021: BS 221 completed
Sat Nov  6 23:35:29 2021: BS 222 completed
Sat Nov  6 23:36:06 2021: BS 223 completed
Sat Nov  6 23:36:43 2021: BS 224 completed
Sat Nov  6 23:37:20 2021: BS 225 completed
Sat Nov  6 23:37:57 2021: BS 226 completed
Sat Nov  6 23:38:34 2021: BS 227 completed
Sat Nov  6 23:39:11 2021: BS 228 completed
Sat Nov  6 23:39:48 2021: BS 229 completed
Sat Nov  6 23:40:25 2021: BS 230 completed
Sat Nov  6 23:41:01 2021: BS 231 completed
Sat Nov  6 23:41:38 2021: BS 232 completed
Sat Nov  6 23:42:15 2021: BS 233 completed
Sat Nov  6 23:42:52 2021: BS 234 completed
Sat Nov  6 23:43:29 2021: BS 235 completed
Sat Nov  6 23:44:06 2021: BS 236 completed
Sat Nov  6 23:44:43 2021: BS 237 completed
Sat Nov  6 23:45:20 2021: BS 238 completed
Sat Nov  6 23:45:57 2021: BS 239 completed
Sat Nov  6 23:46:34 2021: BS 240 completed
Sat Nov  6 23:47:11 2021: BS 241 completed
Sat Nov  6 23:47:48 2021: BS 242 completed
Sat Nov  6 23:48:25 2021: BS 243 completed
Sat Nov  6 23:49:02 2021: BS 244 completed
Sat Nov  6 23:49:39 2021: BS 245 completed
Sat Nov  6 23:50:16 2021: BS 246 completed
Sat Nov  6 23:50:53 2021: BS 247 completed
Sat Nov  6 23:51:30 2021: BS 248 completed
Sat Nov  6 23:52:07 2021: BS 249 completed
Sat Nov  6 23:52:44 2021: BS 250 completed
Sat Nov  6 23:53:21 2021: BS 251 completed
Sat Nov  6 23:53:58 2021: BS 252 completed
Sat Nov  6 23:54:35 2021: BS 253 completed
Sat Nov  6 23:55:12 2021: BS 254 completed
Sat Nov  6 23:55:49 2021: BS 255 completed
Sat Nov  6 23:56:26 2021: BS 256 completed
Sat Nov  6 23:57:03 2021: BS 257 completed
Sat Nov  6 23:57:40 2021: BS 258 completed
Sat Nov  6 23:58:17 2021: BS 259 completed
Sat Nov  6 23:58:54 2021: BS 260 completed
Sat Nov  6 23:59:31 2021: BS 261 completed
Sun Nov  7 00:00:08 2021: BS 262 completed
Sun Nov  7 00:00:45 2021: BS 263 completed
Sun Nov  7 00:01:22 2021: BS 264 completed
Sun Nov  7 00:01:59 2021: BS 265 completed
Sun Nov  7 00:02:36 2021: BS 266 completed
Sun Nov  7 00:03:12 2021: BS 267 completed
Sun Nov  7 00:03:49 2021: BS 268 completed
Sun Nov  7 00:04:26 2021: BS 269 completed
Sun Nov  7 00:05:03 2021: BS 270 completed
Sun Nov  7 00:05:40 2021: BS 271 completed
Sun Nov  7 00:06:17 2021: BS 272 completed
Sun Nov  7 00:06:54 2021: BS 273 completed
Sun Nov  7 00:07:31 2021: BS 274 completed
Sun Nov  7 00:08:08 2021: BS 275 completed
Sun Nov  7 00:08:45 2021: BS 276 completed
Sun Nov  7 00:09:22 2021: BS 277 completed
Sun Nov  7 00:09:59 2021: BS 278 completed
Sun Nov  7 00:10:36 2021: BS 279 completed
Sun Nov  7 00:11:13 2021: BS 280 completed
Sun Nov  7 00:11:50 2021: BS 281 completed
Sun Nov  7 00:12:27 2021: BS 282 completed
Sun Nov  7 00:13:04 2021: BS 283 completed
Sun Nov  7 00:13:41 2021: BS 284 completed
Sun Nov  7 00:14:18 2021: BS 285 completed
Sun Nov  7 00:14:55 2021: BS 286 completed
Sun Nov  7 00:15:32 2021: BS 287 completed
Sun Nov  7 00:16:09 2021: BS 288 completed
Sun Nov  7 00:16:46 2021: BS 289 completed
Sun Nov  7 00:17:23 2021: BS 290 completed
Sun Nov  7 00:18:00 2021: BS 291 completed
Sun Nov  7 00:18:37 2021: BS 292 completed
Sun Nov  7 00:19:14 2021: BS 293 completed
Sun Nov  7 00:19:51 2021: BS 294 completed
Sun Nov  7 00:20:28 2021: BS 295 completed
Sun Nov  7 00:21:05 2021: BS 296 completed
Sun Nov  7 00:21:42 2021: BS 297 completed
Sun Nov  7 00:22:19 2021: BS 298 completed
Sun Nov  7 00:22:56 2021: BS 299 completed
Sun Nov  7 00:23:33 2021: BS 300 completed
Sun Nov  7 00:24:10 2021: BS 301 completed
Sun Nov  7 00:24:47 2021: BS 302 completed
Sun Nov  7 00:25:23 2021: BS 303 completed
Sun Nov  7 00:26:00 2021: BS 304 completed
Sun Nov  7 00:26:37 2021: BS 305 completed
Sun Nov  7 00:27:14 2021: BS 306 completed
Sun Nov  7 00:27:51 2021: BS 307 completed
Sun Nov  7 00:28:28 2021: BS 308 completed
Sun Nov  7 00:29:05 2021: BS 309 completed
Sun Nov  7 00:29:42 2021: BS 310 completed
Sun Nov  7 00:30:19 2021: BS 311 completed
Sun Nov  7 00:30:56 2021: BS 312 completed
Sun Nov  7 00:31:33 2021: BS 313 completed
Sun Nov  7 00:32:10 2021: BS 314 completed
Sun Nov  7 00:32:47 2021: BS 315 completed
Sun Nov  7 00:33:24 2021: BS 316 completed
Sun Nov  7 00:34:01 2021: BS 317 completed
Sun Nov  7 00:34:38 2021: BS 318 completed
Sun Nov  7 00:35:15 2021: BS 319 completed
Sun Nov  7 00:35:52 2021: BS 320 completed
Sun Nov  7 00:36:29 2021: BS 321 completed
Sun Nov  7 00:37:06 2021: BS 322 completed
Sun Nov  7 00:37:43 2021: BS 323 completed
Sun Nov  7 00:38:20 2021: BS 324 completed
Sun Nov  7 00:38:57 2021: BS 325 completed
Sun Nov  7 00:39:34 2021: BS 326 completed
Sun Nov  7 00:40:11 2021: BS 327 completed
Sun Nov  7 00:40:48 2021: BS 328 completed
Sun Nov  7 00:41:25 2021: BS 329 completed
Sun Nov  7 00:42:02 2021: BS 330 completed
Sun Nov  7 00:42:39 2021: BS 331 completed
Sun Nov  7 00:43:16 2021: BS 332 completed
Sun Nov  7 00:43:53 2021: BS 333 completed
Sun Nov  7 00:44:30 2021: BS 334 completed
Sun Nov  7 00:45:07 2021: BS 335 completed
Sun Nov  7 00:45:44 2021: BS 336 completed
Sun Nov  7 00:46:21 2021: BS 337 completed
Sun Nov  7 00:46:57 2021: BS 338 completed
Sun Nov  7 00:47:34 2021: BS 339 completed
Sun Nov  7 00:48:11 2021: BS 340 completed
Sun Nov  7 00:48:48 2021: BS 341 completed
Sun Nov  7 00:49:25 2021: BS 342 completed
Sun Nov  7 00:50:02 2021: BS 343 completed
Sun Nov  7 00:50:39 2021: BS 344 completed
Sun Nov  7 00:51:16 2021: BS 345 completed
Sun Nov  7 00:51:53 2021: BS 346 completed
Sun Nov  7 00:52:30 2021: BS 347 completed
Sun Nov  7 00:53:07 2021: BS 348 completed
Sun Nov  7 00:53:44 2021: BS 349 completed
Sun Nov  7 00:54:21 2021: BS 350 completed
Sun Nov  7 00:54:58 2021: BS 351 completed
Sun Nov  7 00:55:35 2021: BS 352 completed
Sun Nov  7 00:56:12 2021: BS 353 completed
Sun Nov  7 00:56:49 2021: BS 354 completed
Sun Nov  7 00:57:26 2021: BS 355 completed
Sun Nov  7 00:58:03 2021: BS 356 completed
Sun Nov  7 00:58:40 2021: BS 357 completed
Sun Nov  7 00:59:17 2021: BS 358 completed
Sun Nov  7 00:59:54 2021: BS 359 completed
Sun Nov  7 01:00:31 2021: BS 360 completed
Sun Nov  7 01:01:08 2021: BS 361 completed
Sun Nov  7 01:01:45 2021: BS 362 completed
Sun Nov  7 01:02:22 2021: BS 363 completed
Sun Nov  7 01:02:59 2021: BS 364 completed
Sun Nov  7 01:03:36 2021: BS 365 completed
Sun Nov  7 01:04:13 2021: BS 366 completed
Sun Nov  7 01:04:50 2021: BS 367 completed
Sun Nov  7 01:05:27 2021: BS 368 completed
Sun Nov  7 01:06:04 2021: BS 369 completed
Sun Nov  7 01:06:41 2021: BS 370 completed
Sun Nov  7 01:07:18 2021: BS 371 completed
Sun Nov  7 01:07:55 2021: BS 372 completed
Sun Nov  7 01:08:32 2021: BS 373 completed
Sun Nov  7 01:09:08 2021: BS 374 completed
Sun Nov  7 01:09:45 2021: BS 375 completed
Sun Nov  7 01:10:22 2021: BS 376 completed
Sun Nov  7 01:10:59 2021: BS 377 completed
Sun Nov  7 01:11:36 2021: BS 378 completed
Sun Nov  7 01:12:13 2021: BS 379 completed
Sun Nov  7 01:12:50 2021: BS 380 completed
Sun Nov  7 01:13:27 2021: BS 381 completed
Sun Nov  7 01:14:04 2021: BS 382 completed
Sun Nov  7 01:14:41 2021: BS 383 completed
Sun Nov  7 01:15:18 2021: BS 384 completed
Sun Nov  7 01:15:55 2021: BS 385 completed
Sun Nov  7 01:16:32 2021: BS 386 completed
Sun Nov  7 01:17:09 2021: BS 387 completed
Sun Nov  7 01:17:46 2021: BS 388 completed
Sun Nov  7 01:18:23 2021: BS 389 completed
Sun Nov  7 01:19:00 2021: BS 390 completed
Sun Nov  7 01:19:37 2021: BS 391 completed
Sun Nov  7 01:20:14 2021: BS 392 completed
Sun Nov  7 01:20:51 2021: BS 393 completed
Sun Nov  7 01:21:28 2021: BS 394 completed
Sun Nov  7 01:22:05 2021: BS 395 completed
Sun Nov  7 01:22:42 2021: BS 396 completed
Sun Nov  7 01:23:19 2021: BS 397 completed
Sun Nov  7 01:23:56 2021: BS 398 completed
Sun Nov  7 01:24:33 2021: BS 399 completed
Sun Nov  7 01:25:10 2021: BS 400 completed
Sun Nov  7 01:25:47 2021: BS 401 completed
Sun Nov  7 01:26:24 2021: BS 402 completed
Sun Nov  7 01:27:01 2021: BS 403 completed
Sun Nov  7 01:27:38 2021: BS 404 completed
Sun Nov  7 01:28:15 2021: BS 405 completed
Sun Nov  7 01:28:52 2021: BS 406 completed
Sun Nov  7 01:29:29 2021: BS 407 completed
Sun Nov  7 01:30:06 2021: BS 408 completed
Sun Nov  7 01:30:42 2021: BS 409 completed
Sun Nov  7 01:31:19 2021: BS 410 completed
Sun Nov  7 01:31:56 2021: BS 411 completed
Sun Nov  7 01:32:33 2021: BS 412 completed
Sun Nov  7 01:33:10 2021: BS 413 completed
Sun Nov  7 01:33:47 2021: BS 414 completed
Sun Nov  7 01:34:24 2021: BS 415 completed
Sun Nov  7 01:35:01 2021: BS 416 completed
Sun Nov  7 01:35:38 2021: BS 417 completed
Sun Nov  7 01:36:15 2021: BS 418 completed
Sun Nov  7 01:36:52 2021: BS 419 completed
Sun Nov  7 01:37:29 2021: BS 420 completed
Sun Nov  7 01:38:06 2021: BS 421 completed
Sun Nov  7 01:38:43 2021: BS 422 completed
Sun Nov  7 01:39:20 2021: BS 423 completed
Sun Nov  7 01:39:57 2021: BS 424 completed
Sun Nov  7 01:40:34 2021: BS 425 completed
Sun Nov  7 01:41:11 2021: BS 426 completed
Sun Nov  7 01:41:48 2021: BS 427 completed
Sun Nov  7 01:42:25 2021: BS 428 completed
Sun Nov  7 01:43:02 2021: BS 429 completed
Sun Nov  7 01:43:39 2021: BS 430 completed
Sun Nov  7 01:44:16 2021: BS 431 completed
Sun Nov  7 01:44:53 2021: BS 432 completed
Sun Nov  7 01:45:30 2021: BS 433 completed
Sun Nov  7 01:46:07 2021: BS 434 completed
Sun Nov  7 01:46:44 2021: BS 435 completed
Sun Nov  7 01:47:21 2021: BS 436 completed
Sun Nov  7 01:47:58 2021: BS 437 completed
Sun Nov  7 01:48:35 2021: BS 438 completed
Sun Nov  7 01:49:12 2021: BS 439 completed
Sun Nov  7 01:49:49 2021: BS 440 completed
Sun Nov  7 01:50:26 2021: BS 441 completed
Sun Nov  7 01:51:03 2021: BS 442 completed
Sun Nov  7 01:51:40 2021: BS 443 completed
Sun Nov  7 01:52:17 2021: BS 444 completed
Sun Nov  7 01:52:53 2021: BS 445 completed
Sun Nov  7 01:53:30 2021: BS 446 completed
Sun Nov  7 01:54:07 2021: BS 447 completed
Sun Nov  7 01:54:44 2021: BS 448 completed
Sun Nov  7 01:55:21 2021: BS 449 completed
Sun Nov  7 01:55:58 2021: BS 450 completed
Sun Nov  7 01:56:35 2021: BS 451 completed
Sun Nov  7 01:57:12 2021: BS 452 completed
Sun Nov  7 01:57:49 2021: BS 453 completed
Sun Nov  7 01:58:26 2021: BS 454 completed
Sun Nov  7 01:59:03 2021: BS 455 completed
Sun Nov  7 01:59:40 2021: BS 456 completed
Sun Nov  7 02:00:17 2021: BS 457 completed
Sun Nov  7 02:00:54 2021: BS 458 completed
Sun Nov  7 02:01:31 2021: BS 459 completed
Sun Nov  7 02:02:08 2021: BS 460 completed
Sun Nov  7 02:02:45 2021: BS 461 completed
Sun Nov  7 02:03:22 2021: BS 462 completed
Sun Nov  7 02:03:59 2021: BS 463 completed
Sun Nov  7 02:04:36 2021: BS 464 completed
Sun Nov  7 02:05:13 2021: BS 465 completed
Sun Nov  7 02:05:50 2021: BS 466 completed
Sun Nov  7 02:06:27 2021: BS 467 completed
Sun Nov  7 02:07:04 2021: BS 468 completed
Sun Nov  7 02:07:41 2021: BS 469 completed
Sun Nov  7 02:08:18 2021: BS 470 completed
Sun Nov  7 02:08:55 2021: BS 471 completed
Sun Nov  7 02:09:32 2021: BS 472 completed
Sun Nov  7 02:10:09 2021: BS 473 completed
Sun Nov  7 02:10:46 2021: BS 474 completed
Sun Nov  7 02:11:23 2021: BS 475 completed
Sun Nov  7 02:12:00 2021: BS 476 completed
Sun Nov  7 02:12:37 2021: BS 477 completed
Sun Nov  7 02:13:14 2021: BS 478 completed
Sun Nov  7 02:13:51 2021: BS 479 completed
Sun Nov  7 02:14:28 2021: BS 480 completed
Sun Nov  7 02:15:04 2021: BS 481 completed
Sun Nov  7 02:15:41 2021: BS 482 completed
Sun Nov  7 02:16:18 2021: BS 483 completed
Sun Nov  7 02:16:55 2021: BS 484 completed
Sun Nov  7 02:17:32 2021: BS 485 completed
Sun Nov  7 02:18:09 2021: BS 486 completed
Sun Nov  7 02:18:46 2021: BS 487 completed
Sun Nov  7 02:19:23 2021: BS 488 completed
Sun Nov  7 02:20:00 2021: BS 489 completed
Sun Nov  7 02:20:37 2021: BS 490 completed
Sun Nov  7 02:21:14 2021: BS 491 completed
Sun Nov  7 02:21:51 2021: BS 492 completed
Sun Nov  7 02:22:28 2021: BS 493 completed
Sun Nov  7 02:23:05 2021: BS 494 completed
Sun Nov  7 02:23:42 2021: BS 495 completed
Sun Nov  7 02:24:19 2021: BS 496 completed
Sun Nov  7 02:24:56 2021: BS 497 completed
Sun Nov  7 02:25:33 2021: BS 498 completed
Sun Nov  7 02:26:10 2021: BS 499 completed
Sun Nov  7 02:26:47 2021: BS 500 completed
Sun Nov  7 02:27:24 2021: BS 501 completed
Sun Nov  7 02:28:01 2021: BS 502 completed
Sun Nov  7 02:28:38 2021: BS 503 completed
Sun Nov  7 02:29:15 2021: BS 504 completed
Sun Nov  7 02:29:52 2021: BS 505 completed
Sun Nov  7 02:30:29 2021: BS 506 completed
Sun Nov  7 02:31:06 2021: BS 507 completed
Sun Nov  7 02:31:43 2021: BS 508 completed
Sun Nov  7 02:32:20 2021: BS 509 completed
Sun Nov  7 02:32:57 2021: BS 510 completed
Sun Nov  7 02:33:34 2021: BS 511 completed
Sun Nov  7 02:34:11 2021: BS 512 completed
Sun Nov  7 02:34:48 2021: BS 513 completed
Sun Nov  7 02:35:25 2021: BS 514 completed
Sun Nov  7 02:36:02 2021: BS 515 completed
Sun Nov  7 02:36:38 2021: BS 516 completed
Sun Nov  7 02:37:15 2021: BS 517 completed
Sun Nov  7 02:37:52 2021: BS 518 completed
Sun Nov  7 02:38:29 2021: BS 519 completed
Sun Nov  7 02:39:06 2021: BS 520 completed
Sun Nov  7 02:39:43 2021: BS 521 completed
Sun Nov  7 02:40:20 2021: BS 522 completed
Sun Nov  7 02:40:57 2021: BS 523 completed
Sun Nov  7 02:41:34 2021: BS 524 completed
Sun Nov  7 02:42:11 2021: BS 525 completed
Sun Nov  7 02:42:48 2021: BS 526 completed
Sun Nov  7 02:43:25 2021: BS 527 completed
Sun Nov  7 02:44:02 2021: BS 528 completed
Sun Nov  7 02:44:39 2021: BS 529 completed
Sun Nov  7 02:45:16 2021: BS 530 completed
Sun Nov  7 02:45:53 2021: BS 531 completed
Sun Nov  7 02:46:30 2021: BS 532 completed
Sun Nov  7 02:47:07 2021: BS 533 completed
Sun Nov  7 02:47:44 2021: BS 534 completed
Sun Nov  7 02:48:21 2021: BS 535 completed
Sun Nov  7 02:48:58 2021: BS 536 completed
Sun Nov  7 02:49:35 2021: BS 537 completed
Sun Nov  7 02:50:12 2021: BS 538 completed
Sun Nov  7 02:50:49 2021: BS 539 completed
Sun Nov  7 02:51:26 2021: BS 540 completed
Sun Nov  7 02:52:03 2021: BS 541 completed
Sun Nov  7 02:52:40 2021: BS 542 completed
Sun Nov  7 02:53:17 2021: BS 543 completed
Sun Nov  7 02:53:54 2021: BS 544 completed
Sun Nov  7 02:54:31 2021: BS 545 completed
Sun Nov  7 02:55:08 2021: BS 546 completed
Sun Nov  7 02:55:45 2021: BS 547 completed
Sun Nov  7 02:56:22 2021: BS 548 completed
Sun Nov  7 02:56:59 2021: BS 549 completed
Sun Nov  7 02:57:36 2021: BS 550 completed
Sun Nov  7 02:58:13 2021: BS 551 completed
Sun Nov  7 02:58:49 2021: BS 552 completed
Sun Nov  7 02:59:26 2021: BS 553 completed
Sun Nov  7 03:00:03 2021: BS 554 completed
Sun Nov  7 03:00:40 2021: BS 555 completed
Sun Nov  7 03:01:17 2021: BS 556 completed
Sun Nov  7 03:01:54 2021: BS 557 completed
Sun Nov  7 03:02:31 2021: BS 558 completed
Sun Nov  7 03:03:08 2021: BS 559 completed
Sun Nov  7 03:03:45 2021: BS 560 completed
Sun Nov  7 03:04:22 2021: BS 561 completed
Sun Nov  7 03:04:59 2021: BS 562 completed
Sun Nov  7 03:05:36 2021: BS 563 completed
Sun Nov  7 03:06:13 2021: BS 564 completed
Sun Nov  7 03:06:50 2021: BS 565 completed
Sun Nov  7 03:07:27 2021: BS 566 completed
Sun Nov  7 03:08:04 2021: BS 567 completed
Sun Nov  7 03:08:41 2021: BS 568 completed
Sun Nov  7 03:09:18 2021: BS 569 completed
Sun Nov  7 03:09:55 2021: BS 570 completed
Sun Nov  7 03:10:32 2021: BS 571 completed
Sun Nov  7 03:11:09 2021: BS 572 completed
Sun Nov  7 03:11:46 2021: BS 573 completed
Sun Nov  7 03:12:23 2021: BS 574 completed
Sun Nov  7 03:13:00 2021: BS 575 completed
Sun Nov  7 03:13:37 2021: BS 576 completed
Sun Nov  7 03:14:14 2021: BS 577 completed
Sun Nov  7 03:14:51 2021: BS 578 completed
Sun Nov  7 03:15:28 2021: BS 579 completed
Sun Nov  7 03:16:05 2021: BS 580 completed
Sun Nov  7 03:16:42 2021: BS 581 completed
Sun Nov  7 03:16:51 2021: Acquisition complete
