# Supplementary material for: Synthesis of Benzo[c]cinnolinium Salts from 2-Azobiaryls by Copper(II) or Electrochemical Oxidation
Source: Org Lett. 2024 Feb 15;26(8):1694–8. doi: 10.1021/acs.orglett.4c00213 (PMC10913080; doi:10.1021/acs.orglett.4c00213)
Supplement: Supplementary file 2 — ol4c00213_si_002.zip [file ol4c00213_si_002.zip › FID for Publication/3e/1H/log]

Sat Nov  6 21:16:30 2021: Experiment started
Sat Nov  6 21:16:55 2021: BS 1 completed
Sat Nov  6 21:17:09 2021: BS 2 completed
Sat Nov  6 21:17:23 2021: BS 3 completed
Sat Nov  6 21:17:37 2021: BS 4 completed
Sat Nov  6 21:17:52 2021: BS 5 completed
Sat Nov  6 21:18:06 2021: BS 6 completed
Sat Nov  6 21:18:20 2021: BS 7 completed
Sat Nov  6 21:18:34 2021: Acquisition complete
