# Supplementary material for: Synthesis of Benzo[c]cinnolinium Salts from 2-Azobiaryls by Copper(II) or Electrochemical Oxidation
Source: Org Lett. 2024 Feb 15;26(8):1694–8. doi: 10.1021/acs.orglett.4c00213 (PMC10913080; doi:10.1021/acs.orglett.4c00213)
Supplement: Supplementary file 2 — ol4c00213_si_002.zip [file ol4c00213_si_002.zip › FID for Publication/3f/13C/log]

Sun May  2 00:04:30 2021: Experiment started
Sun May  2 00:05:09 2021: BS 1 completed
Sun May  2 00:05:46 2021: BS 2 completed
Sun May  2 00:06:22 2021: BS 3 completed
Sun May  2 00:06:59 2021: BS 4 completed
Sun May  2 00:07:36 2021: BS 5 completed
Sun May  2 00:08:13 2021: BS 6 completed
Sun May  2 00:08:50 2021: BS 7 completed
Sun May  2 00:09:27 2021: BS 8 completed
Sun May  2 00:10:04 2021: BS 9 completed
Sun May  2 00:10:41 2021: BS 10 completed
Sun May  2 00:11:18 2021: BS 11 completed
Sun May  2 00:11:57 2021: BS 12 completed
Sun May  2 00:12:37 2021: BS 13 completed
Sun May  2 00:13:10 2021: BS 14 completed
Sun May  2 00:13:46 2021: BS 15 completed
Sun May  2 00:14:23 2021: BS 16 completed
Sun May  2 00:15:00 2021: BS 17 completed
Sun May  2 00:15:37 2021: BS 18 completed
Sun May  2 00:16:14 2021: BS 19 completed
Sun May  2 00:16:51 2021: BS 20 completed
Sun May  2 00:17:28 2021: BS 21 completed
Sun May  2 00:18:05 2021: BS 22 completed
Sun May  2 00:18:42 2021: BS 23 completed
Sun May  2 00:19:19 2021: BS 24 completed
Sun May  2 00:19:56 2021: BS 25 completed
Sun May  2 00:20:33 2021: BS 26 completed
Sun May  2 00:21:10 2021: BS 27 completed
Sun May  2 00:21:47 2021: BS 28 completed
Sun May  2 00:22:24 2021: BS 29 completed
Sun May  2 00:23:01 2021: BS 30 completed
Sun May  2 00:23:40 2021: BS 31 completed
Sun May  2 00:24:15 2021: BS 32 completed
Sun May  2 00:24:52 2021: BS 33 completed
Sun May  2 00:25:29 2021: BS 34 completed
Sun May  2 00:26:06 2021: BS 35 completed
Sun May  2 00:26:43 2021: BS 36 completed
Sun May  2 00:27:20 2021: BS 37 completed
Sun May  2 00:27:57 2021: BS 38 completed
Sun May  2 00:28:33 2021: BS 39 completed
Sun May  2 00:29:11 2021: BS 40 completed
Sun May  2 00:29:47 2021: BS 41 completed
Sun May  2 00:30:24 2021: BS 42 completed
Sun May  2 00:31:01 2021: BS 43 completed
Sun May  2 00:31:40 2021: BS 44 completed
Sun May  2 00:32:16 2021: BS 45 completed
Sun May  2 00:32:52 2021: BS 46 completed
Sun May  2 00:33:29 2021: BS 47 completed
Sun May  2 00:34:06 2021: BS 48 completed
Sun May  2 00:34:43 2021: BS 49 completed
Sun May  2 00:35:20 2021: BS 50 completed
Sun May  2 00:35:57 2021: BS 51 completed
Sun May  2 00:36:40 2021: BS 52 completed
Sun May  2 00:37:11 2021: BS 53 completed
Sun May  2 00:37:48 2021: BS 54 completed
Sun May  2 00:38:25 2021: BS 55 completed
Sun May  2 00:39:02 2021: BS 56 completed
Sun May  2 00:39:40 2021: BS 57 completed
Sun May  2 00:40:16 2021: BS 58 completed
Sun May  2 00:40:53 2021: BS 59 completed
Sun May  2 00:41:30 2021: BS 60 completed
Sun May  2 00:42:07 2021: BS 61 completed
Sun May  2 00:42:44 2021: BS 62 completed
Sun May  2 00:43:21 2021: BS 63 completed
Sun May  2 00:43:58 2021: BS 64 completed
Sun May  2 00:44:35 2021: BS 65 completed
Sun May  2 00:45:12 2021: BS 66 completed
Sun May  2 00:45:49 2021: BS 67 completed
Sun May  2 00:46:26 2021: BS 68 completed
Sun May  2 00:47:03 2021: BS 69 completed
Sun May  2 00:47:40 2021: BS 70 completed
Sun May  2 00:48:17 2021: BS 71 completed
Sun May  2 00:48:54 2021: BS 72 completed
Sun May  2 00:49:31 2021: BS 73 completed
Sun May  2 00:50:08 2021: BS 74 completed
Sun May  2 00:50:44 2021: BS 75 completed
Sun May  2 00:51:21 2021: BS 76 completed
Sun May  2 00:51:58 2021: BS 77 completed
Sun May  2 00:52:35 2021: BS 78 completed
Sun May  2 00:53:12 2021: BS 79 completed
Sun May  2 00:53:50 2021: BS 80 completed
Sun May  2 00:54:26 2021: BS 81 completed
Sun May  2 00:55:03 2021: BS 82 completed
Sun May  2 00:55:40 2021: BS 83 completed
Sun May  2 00:56:17 2021: BS 84 completed
Sun May  2 00:56:54 2021: BS 85 completed
Sun May  2 00:57:31 2021: BS 86 completed
Sun May  2 00:58:08 2021: BS 87 completed
Sun May  2 00:58:45 2021: BS 88 completed
Sun May  2 00:59:22 2021: BS 89 completed
Sun May  2 00:59:59 2021: BS 90 completed
Sun May  2 01:00:36 2021: BS 91 completed
Sun May  2 01:01:13 2021: BS 92 completed
Sun May  2 01:01:50 2021: BS 93 completed
Sun May  2 01:02:27 2021: BS 94 completed
Sun May  2 01:03:04 2021: BS 95 completed
Sun May  2 01:03:41 2021: BS 96 completed
Sun May  2 01:04:18 2021: BS 97 completed
Sun May  2 01:04:55 2021: BS 98 completed
Sun May  2 01:05:32 2021: BS 99 completed
Sun May  2 01:06:09 2021: BS 100 completed
Sun May  2 01:06:46 2021: BS 101 completed
Sun May  2 01:07:23 2021: BS 102 completed
Sun May  2 01:08:00 2021: BS 103 completed
Sun May  2 01:08:37 2021: BS 104 completed
Sun May  2 01:09:14 2021: BS 105 completed
Sun May  2 01:09:51 2021: BS 106 completed
Sun May  2 01:10:28 2021: BS 107 completed
Sun May  2 01:11:05 2021: BS 108 completed
Sun May  2 01:11:42 2021: BS 109 completed
Sun May  2 01:12:18 2021: BS 110 completed
Sun May  2 01:12:55 2021: BS 111 completed
Sun May  2 01:13:32 2021: BS 112 completed
Sun May  2 01:14:09 2021: BS 113 completed
Sun May  2 01:14:46 2021: BS 114 completed
Sun May  2 01:15:23 2021: BS 115 completed
Sun May  2 01:16:00 2021: BS 116 completed
Sun May  2 01:16:37 2021: BS 117 completed
Sun May  2 01:17:14 2021: BS 118 completed
Sun May  2 01:17:51 2021: BS 119 completed
Sun May  2 01:18:28 2021: BS 120 completed
Sun May  2 01:19:05 2021: BS 121 completed
Sun May  2 01:19:42 2021: BS 122 completed
Sun May  2 01:20:19 2021: BS 123 completed
Sun May  2 01:20:56 2021: BS 124 completed
Sun May  2 01:21:33 2021: BS 125 completed
Sun May  2 01:22:10 2021: BS 126 completed
Sun May  2 01:22:47 2021: BS 127 completed
Sun May  2 01:23:24 2021: BS 128 completed
Sun May  2 01:24:01 2021: BS 129 completed
Sun May  2 01:24:38 2021: BS 130 completed
Sun May  2 01:25:15 2021: BS 131 completed
Sun May  2 01:25:52 2021: BS 132 completed
Sun May  2 01:26:29 2021: BS 133 completed
Sun May  2 01:27:06 2021: BS 134 completed
Sun May  2 01:27:43 2021: BS 135 completed
Sun May  2 01:28:20 2021: BS 136 completed
Sun May  2 01:28:57 2021: BS 137 completed
Sun May  2 01:29:34 2021: BS 138 completed
Sun May  2 01:30:11 2021: BS 139 completed
Sun May  2 01:30:48 2021: BS 140 completed
Sun May  2 01:31:25 2021: BS 141 completed
Sun May  2 01:32:02 2021: BS 142 completed
Sun May  2 01:32:39 2021: BS 143 completed
Sun May  2 01:33:16 2021: BS 144 completed
Sun May  2 01:33:53 2021: BS 145 completed
Sun May  2 01:34:29 2021: BS 146 completed
Sun May  2 01:35:06 2021: BS 147 completed
Sun May  2 01:35:43 2021: BS 148 completed
Sun May  2 01:36:20 2021: BS 149 completed
Sun May  2 01:36:57 2021: BS 150 completed
Sun May  2 01:37:34 2021: BS 151 completed
Sun May  2 01:38:11 2021: BS 152 completed
Sun May  2 01:38:48 2021: BS 153 completed
Sun May  2 01:39:25 2021: BS 154 completed
Sun May  2 01:40:02 2021: BS 155 completed
Sun May  2 01:40:39 2021: BS 156 completed
Sun May  2 01:41:16 2021: BS 157 completed
Sun May  2 01:41:53 2021: BS 158 completed
Sun May  2 01:42:30 2021: BS 159 completed
Sun May  2 01:43:07 2021: BS 160 completed
Sun May  2 01:43:44 2021: BS 161 completed
Sun May  2 01:44:21 2021: BS 162 completed
Sun May  2 01:44:58 2021: BS 163 completed
Sun May  2 01:45:35 2021: BS 164 completed
Sun May  2 01:46:12 2021: BS 165 completed
Sun May  2 01:46:49 2021: BS 166 completed
Sun May  2 01:47:26 2021: BS 167 completed
Sun May  2 01:48:03 2021: BS 168 completed
Sun May  2 01:48:40 2021: BS 169 completed
Sun May  2 01:49:17 2021: BS 170 completed
Sun May  2 01:49:54 2021: BS 171 completed
Sun May  2 01:50:31 2021: BS 172 completed
Sun May  2 01:51:08 2021: BS 173 completed
Sun May  2 01:51:45 2021: BS 174 completed
Sun May  2 01:52:22 2021: BS 175 completed
Sun May  2 01:52:59 2021: BS 176 completed
Sun May  2 01:53:36 2021: BS 177 completed
Sun May  2 01:54:13 2021: BS 178 completed
Sun May  2 01:54:50 2021: BS 179 completed
Sun May  2 01:55:27 2021: BS 180 completed
Sun May  2 01:56:04 2021: BS 181 completed
Sun May  2 01:56:40 2021: BS 182 completed
Sun May  2 01:57:17 2021: BS 183 completed
Sun May  2 01:57:54 2021: BS 184 completed
Sun May  2 01:58:31 2021: BS 185 completed
Sun May  2 01:59:08 2021: BS 186 completed
Sun May  2 01:59:45 2021: BS 187 completed
Sun May  2 02:00:22 2021: BS 188 completed
Sun May  2 02:00:59 2021: BS 189 completed
Sun May  2 02:01:36 2021: BS 190 completed
Sun May  2 02:02:13 2021: BS 191 completed
Sun May  2 02:02:50 2021: BS 192 completed
Sun May  2 02:03:27 2021: BS 193 completed
Sun May  2 02:04:04 2021: BS 194 completed
Sun May  2 02:04:41 2021: BS 195 completed
Sun May  2 02:05:18 2021: BS 196 completed
Sun May  2 02:05:55 2021: BS 197 completed
Sun May  2 02:06:32 2021: BS 198 completed
Sun May  2 02:07:09 2021: BS 199 completed
Sun May  2 02:07:46 2021: BS 200 completed
Sun May  2 02:08:23 2021: BS 201 completed
Sun May  2 02:09:00 2021: BS 202 completed
Sun May  2 02:09:37 2021: BS 203 completed
Sun May  2 02:10:14 2021: BS 204 completed
Sun May  2 02:10:51 2021: BS 205 completed
Sun May  2 02:11:28 2021: BS 206 completed
Sun May  2 02:12:05 2021: BS 207 completed
Sun May  2 02:12:42 2021: BS 208 completed
Sun May  2 02:13:19 2021: BS 209 completed
Sun May  2 02:13:56 2021: BS 210 completed
Sun May  2 02:14:33 2021: BS 211 completed
Sun May  2 02:15:10 2021: BS 212 completed
Sun May  2 02:15:47 2021: BS 213 completed
Sun May  2 02:16:24 2021: BS 214 completed
Sun May  2 02:17:01 2021: BS 215 completed
Sun May  2 02:17:38 2021: BS 216 completed
Sun May  2 02:18:14 2021: BS 217 completed
Sun May  2 02:18:51 2021: BS 218 completed
Sun May  2 02:19:28 2021: BS 219 completed
Sun May  2 02:20:05 2021: BS 220 completed
Sun May  2 02:20:42 2021: BS 221 completed
Sun May  2 02:21:19 2021: BS 222 completed
Sun May  2 02:21:56 2021: BS 223 completed
Sun May  2 02:22:33 2021: BS 224 completed
Sun May  2 02:23:10 2021: BS 225 completed
Sun May  2 02:23:47 2021: BS 226 completed
Sun May  2 02:24:24 2021: BS 227 completed
Sun May  2 02:25:01 2021: BS 228 completed
Sun May  2 02:25:38 2021: BS 229 completed
Sun May  2 02:26:15 2021: BS 230 completed
Sun May  2 02:26:52 2021: BS 231 completed
Sun May  2 02:27:29 2021: BS 232 completed
Sun May  2 02:28:06 2021: BS 233 completed
Sun May  2 02:28:43 2021: BS 234 completed
Sun May  2 02:29:20 2021: BS 235 completed
Sun May  2 02:29:57 2021: BS 236 completed
Sun May  2 02:30:34 2021: BS 237 completed
Sun May  2 02:31:11 2021: BS 238 completed
Sun May  2 02:31:48 2021: BS 239 completed
Sun May  2 02:32:25 2021: BS 240 completed
Sun May  2 02:33:02 2021: BS 241 completed
Sun May  2 02:33:39 2021: BS 242 completed
Sun May  2 02:34:16 2021: BS 243 completed
Sun May  2 02:34:53 2021: BS 244 completed
Sun May  2 02:35:30 2021: BS 245 completed
Sun May  2 02:36:07 2021: BS 246 completed
Sun May  2 02:36:44 2021: BS 247 completed
Sun May  2 02:37:21 2021: BS 248 completed
Sun May  2 02:37:58 2021: BS 249 completed
Sun May  2 02:38:35 2021: BS 250 completed
Sun May  2 02:39:12 2021: BS 251 completed
Sun May  2 02:39:49 2021: BS 252 completed
Sun May  2 02:40:25 2021: BS 253 completed
Sun May  2 02:41:02 2021: BS 254 completed
Sun May  2 02:41:39 2021: BS 255 completed
Sun May  2 02:42:16 2021: BS 256 completed
Sun May  2 02:42:53 2021: BS 257 completed
Sun May  2 02:43:30 2021: BS 258 completed
Sun May  2 02:44:07 2021: BS 259 completed
Sun May  2 02:44:44 2021: BS 260 completed
Sun May  2 02:45:21 2021: BS 261 completed
Sun May  2 02:45:58 2021: BS 262 completed
Sun May  2 02:46:35 2021: BS 263 completed
Sun May  2 02:47:12 2021: BS 264 completed
Sun May  2 02:47:49 2021: BS 265 completed
Sun May  2 02:48:26 2021: BS 266 completed
Sun May  2 02:49:03 2021: BS 267 completed
Sun May  2 02:49:40 2021: BS 268 completed
Sun May  2 02:50:17 2021: BS 269 completed
Sun May  2 02:50:54 2021: BS 270 completed
Sun May  2 02:51:31 2021: BS 271 completed
Sun May  2 02:52:08 2021: BS 272 completed
Sun May  2 02:52:45 2021: BS 273 completed
Sun May  2 02:53:22 2021: BS 274 completed
Sun May  2 02:53:59 2021: BS 275 completed
Sun May  2 02:54:36 2021: BS 276 completed
Sun May  2 02:55:13 2021: BS 277 completed
Sun May  2 02:55:50 2021: BS 278 completed
Sun May  2 02:56:27 2021: BS 279 completed
Sun May  2 02:57:04 2021: BS 280 completed
Sun May  2 02:57:41 2021: BS 281 completed
Sun May  2 02:58:18 2021: BS 282 completed
Sun May  2 02:58:55 2021: BS 283 completed
Sun May  2 02:59:32 2021: BS 284 completed
Sun May  2 03:00:09 2021: BS 285 completed
Sun May  2 03:00:46 2021: BS 286 completed
Sun May  2 03:01:23 2021: BS 287 completed
Sun May  2 03:01:59 2021: BS 288 completed
Sun May  2 03:02:36 2021: BS 289 completed
Sun May  2 03:03:13 2021: BS 290 completed
Sun May  2 03:03:50 2021: BS 291 completed
Sun May  2 03:04:27 2021: BS 292 completed
Sun May  2 03:05:04 2021: BS 293 completed
Sun May  2 03:05:32 2021: Acquisition complete
