# Supplementary material for: Synthesis of Benzo[c]cinnolinium Salts from 2-Azobiaryls by Copper(II) or Electrochemical Oxidation
Source: Org Lett. 2024 Feb 15;26(8):1694–8. doi: 10.1021/acs.orglett.4c00213 (PMC10913080; doi:10.1021/acs.orglett.4c00213)
Supplement: Supplementary file 2 — ol4c00213_si_002.zip [file ol4c00213_si_002.zip › FID for Publication/3g/13C/log]

Fri Oct 15 01:42:53 2021: Experiment started
Fri Oct 15 01:43:31 2021: BS 1 completed
Fri Oct 15 01:44:08 2021: BS 2 completed
Fri Oct 15 01:44:45 2021: BS 3 completed
Fri Oct 15 01:45:22 2021: BS 4 completed
Fri Oct 15 01:45:59 2021: BS 5 completed
Fri Oct 15 01:46:36 2021: BS 6 completed
Fri Oct 15 01:47:13 2021: BS 7 completed
Fri Oct 15 01:47:50 2021: BS 8 completed
Fri Oct 15 01:48:27 2021: BS 9 completed
Fri Oct 15 01:49:04 2021: BS 10 completed
Fri Oct 15 01:49:41 2021: BS 11 completed
Fri Oct 15 01:50:18 2021: BS 12 completed
Fri Oct 15 01:50:55 2021: BS 13 completed
Fri Oct 15 01:51:32 2021: BS 14 completed
Fri Oct 15 01:52:09 2021: BS 15 completed
Fri Oct 15 01:52:46 2021: BS 16 completed
Fri Oct 15 01:53:23 2021: BS 17 completed
Fri Oct 15 01:54:00 2021: BS 18 completed
Fri Oct 15 01:54:37 2021: BS 19 completed
Fri Oct 15 01:55:14 2021: BS 20 completed
Fri Oct 15 01:55:51 2021: BS 21 completed
Fri Oct 15 01:56:28 2021: BS 22 completed
Fri Oct 15 01:57:05 2021: BS 23 completed
Fri Oct 15 01:57:42 2021: BS 24 completed
Fri Oct 15 01:58:19 2021: BS 25 completed
Fri Oct 15 01:58:55 2021: BS 26 completed
Fri Oct 15 01:59:32 2021: BS 27 completed
Fri Oct 15 02:00:09 2021: BS 28 completed
Fri Oct 15 02:00:46 2021: BS 29 completed
Fri Oct 15 02:01:23 2021: BS 30 completed
Fri Oct 15 02:02:00 2021: BS 31 completed
Fri Oct 15 02:02:37 2021: BS 32 completed
Fri Oct 15 02:03:14 2021: BS 33 completed
Fri Oct 15 02:03:51 2021: BS 34 completed
Fri Oct 15 02:04:28 2021: BS 35 completed
Fri Oct 15 02:05:05 2021: BS 36 completed
Fri Oct 15 02:05:42 2021: BS 37 completed
Fri Oct 15 02:06:19 2021: BS 38 completed
Fri Oct 15 02:06:56 2021: BS 39 completed
Fri Oct 15 02:07:33 2021: BS 40 completed
Fri Oct 15 02:08:10 2021: BS 41 completed
Fri Oct 15 02:08:47 2021: BS 42 completed
Fri Oct 15 02:09:24 2021: BS 43 completed
Fri Oct 15 02:10:01 2021: BS 44 completed
Fri Oct 15 02:10:38 2021: BS 45 completed
Fri Oct 15 02:11:15 2021: BS 46 completed
Fri Oct 15 02:11:52 2021: BS 47 completed
Fri Oct 15 02:12:29 2021: BS 48 completed
Fri Oct 15 02:13:06 2021: BS 49 completed
Fri Oct 15 02:13:43 2021: BS 50 completed
Fri Oct 15 02:14:20 2021: BS 51 completed
Fri Oct 15 02:14:57 2021: BS 52 completed
Fri Oct 15 02:15:34 2021: BS 53 completed
Fri Oct 15 02:16:11 2021: BS 54 completed
Fri Oct 15 02:16:48 2021: BS 55 completed
Fri Oct 15 02:17:25 2021: BS 56 completed
Fri Oct 15 02:18:02 2021: BS 57 completed
Fri Oct 15 02:18:39 2021: BS 58 completed
Fri Oct 15 02:19:16 2021: BS 59 completed
Fri Oct 15 02:19:53 2021: BS 60 completed
Fri Oct 15 02:20:29 2021: BS 61 completed
Fri Oct 15 02:21:06 2021: BS 62 completed
Fri Oct 15 02:21:43 2021: BS 63 completed
Fri Oct 15 02:22:20 2021: BS 64 completed
Fri Oct 15 02:22:57 2021: BS 65 completed
Fri Oct 15 02:23:34 2021: BS 66 completed
Fri Oct 15 02:24:11 2021: BS 67 completed
Fri Oct 15 02:24:48 2021: BS 68 completed
Fri Oct 15 02:25:25 2021: BS 69 completed
Fri Oct 15 02:26:02 2021: BS 70 completed
Fri Oct 15 02:26:39 2021: BS 71 completed
Fri Oct 15 02:27:16 2021: BS 72 completed
Fri Oct 15 02:27:53 2021: BS 73 completed
Fri Oct 15 02:28:30 2021: BS 74 completed
Fri Oct 15 02:29:07 2021: BS 75 completed
Fri Oct 15 02:29:44 2021: BS 76 completed
Fri Oct 15 02:30:21 2021: BS 77 completed
Fri Oct 15 02:30:58 2021: BS 78 completed
Fri Oct 15 02:31:35 2021: BS 79 completed
Fri Oct 15 02:32:12 2021: BS 80 completed
Fri Oct 15 02:32:49 2021: BS 81 completed
Fri Oct 15 02:33:26 2021: BS 82 completed
Fri Oct 15 02:34:03 2021: BS 83 completed
Fri Oct 15 02:34:40 2021: BS 84 completed
Fri Oct 15 02:35:17 2021: BS 85 completed
Fri Oct 15 02:35:54 2021: BS 86 completed
Fri Oct 15 02:36:31 2021: BS 87 completed
Fri Oct 15 02:37:08 2021: BS 88 completed
Fri Oct 15 02:37:45 2021: BS 89 completed
Fri Oct 15 02:38:22 2021: BS 90 completed
Fri Oct 15 02:38:59 2021: BS 91 completed
Fri Oct 15 02:39:36 2021: BS 92 completed
Fri Oct 15 02:40:13 2021: BS 93 completed
Fri Oct 15 02:40:50 2021: BS 94 completed
Fri Oct 15 02:41:27 2021: BS 95 completed
Fri Oct 15 02:42:04 2021: BS 96 completed
Fri Oct 15 02:42:40 2021: BS 97 completed
Fri Oct 15 02:43:17 2021: BS 98 completed
Fri Oct 15 02:43:54 2021: BS 99 completed
Fri Oct 15 02:44:31 2021: BS 100 completed
Fri Oct 15 02:45:08 2021: BS 101 completed
Fri Oct 15 02:45:45 2021: BS 102 completed
Fri Oct 15 02:46:22 2021: BS 103 completed
Fri Oct 15 02:46:59 2021: BS 104 completed
Fri Oct 15 02:47:36 2021: BS 105 completed
Fri Oct 15 02:48:13 2021: BS 106 completed
Fri Oct 15 02:48:50 2021: BS 107 completed
Fri Oct 15 02:49:27 2021: BS 108 completed
Fri Oct 15 02:50:04 2021: BS 109 completed
Fri Oct 15 02:50:41 2021: BS 110 completed
Fri Oct 15 02:51:18 2021: BS 111 completed
Fri Oct 15 02:51:55 2021: BS 112 completed
Fri Oct 15 02:52:32 2021: BS 113 completed
Fri Oct 15 02:53:09 2021: BS 114 completed
Fri Oct 15 02:53:46 2021: BS 115 completed
Fri Oct 15 02:54:23 2021: BS 116 completed
Fri Oct 15 02:55:00 2021: BS 117 completed
Fri Oct 15 02:55:37 2021: BS 118 completed
Fri Oct 15 02:56:14 2021: BS 119 completed
Fri Oct 15 02:56:51 2021: BS 120 completed
Fri Oct 15 02:57:28 2021: BS 121 completed
Fri Oct 15 02:58:05 2021: BS 122 completed
Fri Oct 15 02:58:42 2021: BS 123 completed
Fri Oct 15 02:59:19 2021: BS 124 completed
Fri Oct 15 02:59:56 2021: BS 125 completed
Fri Oct 15 03:00:33 2021: BS 126 completed
Fri Oct 15 03:01:10 2021: BS 127 completed
Fri Oct 15 03:01:47 2021: BS 128 completed
Fri Oct 15 03:02:24 2021: BS 129 completed
Fri Oct 15 03:03:01 2021: BS 130 completed
Fri Oct 15 03:03:38 2021: BS 131 completed
Fri Oct 15 03:04:15 2021: BS 132 completed
Fri Oct 15 03:04:51 2021: BS 133 completed
Fri Oct 15 03:05:28 2021: BS 134 completed
Fri Oct 15 03:06:05 2021: BS 135 completed
Fri Oct 15 03:06:42 2021: BS 136 completed
Fri Oct 15 03:07:19 2021: BS 137 completed
Fri Oct 15 03:07:56 2021: BS 138 completed
Fri Oct 15 03:08:33 2021: BS 139 completed
Fri Oct 15 03:09:10 2021: BS 140 completed
Fri Oct 15 03:09:47 2021: BS 141 completed
Fri Oct 15 03:10:24 2021: BS 142 completed
Fri Oct 15 03:11:01 2021: BS 143 completed
Fri Oct 15 03:11:38 2021: BS 144 completed
Fri Oct 15 03:12:15 2021: BS 145 completed
Fri Oct 15 03:12:52 2021: BS 146 completed
Fri Oct 15 03:13:29 2021: BS 147 completed
Fri Oct 15 03:14:06 2021: BS 148 completed
Fri Oct 15 03:14:43 2021: BS 149 completed
Fri Oct 15 03:15:20 2021: BS 150 completed
Fri Oct 15 03:15:57 2021: BS 151 completed
Fri Oct 15 03:16:34 2021: BS 152 completed
Fri Oct 15 03:17:11 2021: BS 153 completed
Fri Oct 15 03:17:48 2021: BS 154 completed
Fri Oct 15 03:18:25 2021: BS 155 completed
Fri Oct 15 03:19:02 2021: BS 156 completed
Fri Oct 15 03:19:39 2021: BS 157 completed
Fri Oct 15 03:20:16 2021: BS 158 completed
Fri Oct 15 03:20:53 2021: BS 159 completed
Fri Oct 15 03:21:30 2021: BS 160 completed
Fri Oct 15 03:22:07 2021: BS 161 completed
Fri Oct 15 03:22:44 2021: BS 162 completed
Fri Oct 15 03:23:21 2021: BS 163 completed
Fri Oct 15 03:23:58 2021: BS 164 completed
Fri Oct 15 03:24:35 2021: BS 165 completed
Fri Oct 15 03:25:12 2021: BS 166 completed
Fri Oct 15 03:25:49 2021: BS 167 completed
Fri Oct 15 03:26:25 2021: BS 168 completed
Fri Oct 15 03:27:02 2021: BS 169 completed
Fri Oct 15 03:27:39 2021: BS 170 completed
Fri Oct 15 03:28:16 2021: BS 171 completed
Fri Oct 15 03:28:53 2021: BS 172 completed
Fri Oct 15 03:29:30 2021: BS 173 completed
Fri Oct 15 03:30:07 2021: BS 174 completed
Fri Oct 15 03:30:44 2021: BS 175 completed
Fri Oct 15 03:31:21 2021: BS 176 completed
Fri Oct 15 03:31:58 2021: BS 177 completed
Fri Oct 15 03:32:35 2021: BS 178 completed
Fri Oct 15 03:33:12 2021: BS 179 completed
Fri Oct 15 03:33:49 2021: BS 180 completed
Fri Oct 15 03:34:26 2021: BS 181 completed
Fri Oct 15 03:35:03 2021: BS 182 completed
Fri Oct 15 03:35:40 2021: BS 183 completed
Fri Oct 15 03:36:17 2021: BS 184 completed
Fri Oct 15 03:36:54 2021: BS 185 completed
Fri Oct 15 03:37:31 2021: BS 186 completed
Fri Oct 15 03:38:08 2021: BS 187 completed
Fri Oct 15 03:38:45 2021: BS 188 completed
Fri Oct 15 03:39:22 2021: BS 189 completed
Fri Oct 15 03:39:59 2021: BS 190 completed
Fri Oct 15 03:40:36 2021: BS 191 completed
Fri Oct 15 03:41:13 2021: BS 192 completed
Fri Oct 15 03:41:50 2021: BS 193 completed
Fri Oct 15 03:42:27 2021: BS 194 completed
Fri Oct 15 03:43:04 2021: BS 195 completed
Fri Oct 15 03:43:41 2021: BS 196 completed
Fri Oct 15 03:44:18 2021: BS 197 completed
Fri Oct 15 03:44:55 2021: BS 198 completed
Fri Oct 15 03:45:32 2021: BS 199 completed
Fri Oct 15 03:46:09 2021: BS 200 completed
Fri Oct 15 03:46:46 2021: BS 201 completed
Fri Oct 15 03:47:23 2021: BS 202 completed
Fri Oct 15 03:48:00 2021: BS 203 completed
Fri Oct 15 03:48:36 2021: BS 204 completed
Fri Oct 15 03:49:13 2021: BS 205 completed
Fri Oct 15 03:49:50 2021: BS 206 completed
Fri Oct 15 03:50:27 2021: BS 207 completed
Fri Oct 15 03:51:04 2021: BS 208 completed
Fri Oct 15 03:51:41 2021: BS 209 completed
Fri Oct 15 03:52:18 2021: BS 210 completed
Fri Oct 15 03:52:55 2021: BS 211 completed
Fri Oct 15 03:53:32 2021: BS 212 completed
Fri Oct 15 03:54:09 2021: BS 213 completed
Fri Oct 15 03:54:46 2021: BS 214 completed
Fri Oct 15 03:55:23 2021: BS 215 completed
Fri Oct 15 03:56:00 2021: BS 216 completed
Fri Oct 15 03:56:37 2021: BS 217 completed
Fri Oct 15 03:57:14 2021: BS 218 completed
Fri Oct 15 03:57:51 2021: BS 219 completed
Fri Oct 15 03:58:28 2021: BS 220 completed
Fri Oct 15 03:59:05 2021: BS 221 completed
Fri Oct 15 03:59:42 2021: BS 222 completed
Fri Oct 15 04:00:19 2021: BS 223 completed
Fri Oct 15 04:00:56 2021: BS 224 completed
Fri Oct 15 04:01:33 2021: BS 225 completed
Fri Oct 15 04:02:10 2021: BS 226 completed
Fri Oct 15 04:02:47 2021: BS 227 completed
Fri Oct 15 04:03:24 2021: BS 228 completed
Fri Oct 15 04:04:01 2021: BS 229 completed
Fri Oct 15 04:04:38 2021: BS 230 completed
Fri Oct 15 04:05:15 2021: BS 231 completed
Fri Oct 15 04:05:52 2021: BS 232 completed
Fri Oct 15 04:06:29 2021: BS 233 completed
Fri Oct 15 04:07:06 2021: BS 234 completed
Fri Oct 15 04:07:43 2021: BS 235 completed
Fri Oct 15 04:08:20 2021: BS 236 completed
Fri Oct 15 04:08:57 2021: BS 237 completed
Fri Oct 15 04:09:34 2021: BS 238 completed
Fri Oct 15 04:10:10 2021: BS 239 completed
Fri Oct 15 04:10:47 2021: BS 240 completed
Fri Oct 15 04:11:24 2021: BS 241 completed
Fri Oct 15 04:12:01 2021: BS 242 completed
Fri Oct 15 04:12:39 2021: BS 243 completed
Fri Oct 15 04:13:15 2021: BS 244 completed
Fri Oct 15 04:13:52 2021: BS 245 completed
Fri Oct 15 04:14:29 2021: BS 246 completed
Fri Oct 15 04:15:06 2021: BS 247 completed
Fri Oct 15 04:15:43 2021: BS 248 completed
Fri Oct 15 04:16:20 2021: BS 249 completed
Fri Oct 15 04:16:57 2021: BS 250 completed
Fri Oct 15 04:17:34 2021: BS 251 completed
Fri Oct 15 04:18:11 2021: BS 252 completed
Fri Oct 15 04:18:48 2021: BS 253 completed
Fri Oct 15 04:19:25 2021: BS 254 completed
Fri Oct 15 04:20:02 2021: BS 255 completed
Fri Oct 15 04:20:39 2021: BS 256 completed
Fri Oct 15 04:21:16 2021: BS 257 completed
Fri Oct 15 04:21:53 2021: BS 258 completed
Fri Oct 15 04:22:30 2021: BS 259 completed
Fri Oct 15 04:23:07 2021: BS 260 completed
Fri Oct 15 04:23:44 2021: BS 261 completed
Fri Oct 15 04:24:21 2021: BS 262 completed
Fri Oct 15 04:24:58 2021: BS 263 completed
Fri Oct 15 04:25:35 2021: BS 264 completed
Fri Oct 15 04:26:12 2021: BS 265 completed
Fri Oct 15 04:26:49 2021: BS 266 completed
Fri Oct 15 04:27:26 2021: BS 267 completed
Fri Oct 15 04:28:03 2021: BS 268 completed
Fri Oct 15 04:28:40 2021: BS 269 completed
Fri Oct 15 04:29:17 2021: BS 270 completed
Fri Oct 15 04:29:54 2021: BS 271 completed
Fri Oct 15 04:30:31 2021: BS 272 completed
Fri Oct 15 04:31:08 2021: BS 273 completed
Fri Oct 15 04:31:45 2021: BS 274 completed
Fri Oct 15 04:32:23 2021: BS 275 completed
Fri Oct 15 04:32:58 2021: BS 276 completed
Fri Oct 15 04:33:35 2021: BS 277 completed
Fri Oct 15 04:34:12 2021: BS 278 completed
Fri Oct 15 04:34:49 2021: BS 279 completed
Fri Oct 15 04:35:26 2021: BS 280 completed
Fri Oct 15 04:36:03 2021: BS 281 completed
Fri Oct 15 04:36:40 2021: BS 282 completed
Fri Oct 15 04:37:17 2021: BS 283 completed
Fri Oct 15 04:37:54 2021: BS 284 completed
Fri Oct 15 04:38:32 2021: BS 285 completed
Fri Oct 15 04:39:08 2021: BS 286 completed
Fri Oct 15 04:39:47 2021: BS 287 completed
Fri Oct 15 04:40:22 2021: BS 288 completed
Fri Oct 15 04:40:59 2021: BS 289 completed
Fri Oct 15 04:41:36 2021: BS 290 completed
Fri Oct 15 04:42:13 2021: BS 291 completed
Fri Oct 15 04:42:50 2021: BS 292 completed
Fri Oct 15 04:43:27 2021: BS 293 completed
Fri Oct 15 04:44:04 2021: BS 294 completed
Fri Oct 15 04:44:41 2021: BS 295 completed
Fri Oct 15 04:45:18 2021: BS 296 completed
Fri Oct 15 04:45:55 2021: BS 297 completed
Fri Oct 15 04:46:32 2021: BS 298 completed
Fri Oct 15 04:47:09 2021: BS 299 completed
Fri Oct 15 04:47:46 2021: BS 300 completed
Fri Oct 15 04:48:23 2021: BS 301 completed
Fri Oct 15 04:49:01 2021: BS 302 completed
Fri Oct 15 04:49:37 2021: BS 303 completed
Fri Oct 15 04:50:14 2021: BS 304 completed
Fri Oct 15 04:50:51 2021: BS 305 completed
Fri Oct 15 04:51:28 2021: BS 306 completed
Fri Oct 15 04:52:05 2021: BS 307 completed
Fri Oct 15 04:52:42 2021: BS 308 completed
Fri Oct 15 04:53:19 2021: BS 309 completed
Fri Oct 15 04:53:56 2021: BS 310 completed
Fri Oct 15 04:54:32 2021: BS 311 completed
Fri Oct 15 04:55:09 2021: BS 312 completed
Fri Oct 15 04:55:46 2021: BS 313 completed
Fri Oct 15 04:56:23 2021: BS 314 completed
Fri Oct 15 04:57:00 2021: BS 315 completed
Fri Oct 15 04:57:37 2021: BS 316 completed
Fri Oct 15 04:58:14 2021: BS 317 completed
Fri Oct 15 04:58:51 2021: BS 318 completed
Fri Oct 15 04:59:28 2021: BS 319 completed
Fri Oct 15 05:00:05 2021: BS 320 completed
Fri Oct 15 05:00:42 2021: BS 321 completed
Fri Oct 15 05:01:20 2021: BS 322 completed
Fri Oct 15 05:01:56 2021: BS 323 completed
Fri Oct 15 05:02:33 2021: BS 324 completed
Fri Oct 15 05:03:10 2021: BS 325 completed
Fri Oct 15 05:03:47 2021: BS 326 completed
Fri Oct 15 05:04:24 2021: BS 327 completed
Fri Oct 15 05:05:01 2021: BS 328 completed
Fri Oct 15 05:05:38 2021: BS 329 completed
Fri Oct 15 05:06:15 2021: BS 330 completed
Fri Oct 15 05:06:52 2021: BS 331 completed
Fri Oct 15 05:07:29 2021: BS 332 completed
Fri Oct 15 05:08:06 2021: BS 333 completed
Fri Oct 15 05:08:43 2021: BS 334 completed
Fri Oct 15 05:09:20 2021: BS 335 completed
Fri Oct 15 05:09:57 2021: BS 336 completed
Fri Oct 15 05:10:34 2021: BS 337 completed
Fri Oct 15 05:11:11 2021: BS 338 completed
Fri Oct 15 05:11:48 2021: BS 339 completed
Fri Oct 15 05:12:25 2021: BS 340 completed
Fri Oct 15 05:13:02 2021: BS 341 completed
Fri Oct 15 05:13:39 2021: BS 342 completed
Fri Oct 15 05:14:16 2021: BS 343 completed
Fri Oct 15 05:14:53 2021: BS 344 completed
Fri Oct 15 05:15:30 2021: BS 345 completed
Fri Oct 15 05:16:06 2021: BS 346 completed
Fri Oct 15 05:16:43 2021: BS 347 completed
Fri Oct 15 05:17:20 2021: BS 348 completed
Fri Oct 15 05:17:57 2021: BS 349 completed
Fri Oct 15 05:18:34 2021: BS 350 completed
Fri Oct 15 05:19:11 2021: BS 351 completed
Fri Oct 15 05:19:48 2021: BS 352 completed
Fri Oct 15 05:20:25 2021: BS 353 completed
Fri Oct 15 05:21:02 2021: BS 354 completed
Fri Oct 15 05:21:39 2021: BS 355 completed
Fri Oct 15 05:22:16 2021: BS 356 completed
Fri Oct 15 05:22:54 2021: BS 357 completed
Fri Oct 15 05:23:30 2021: BS 358 completed
Fri Oct 15 05:24:07 2021: BS 359 completed
Fri Oct 15 05:24:44 2021: BS 360 completed
Fri Oct 15 05:25:21 2021: BS 361 completed
Fri Oct 15 05:25:58 2021: BS 362 completed
Fri Oct 15 05:26:35 2021: BS 363 completed
Fri Oct 15 05:27:12 2021: BS 364 completed
Fri Oct 15 05:27:51 2021: BS 365 completed
Fri Oct 15 05:28:26 2021: BS 366 completed
Fri Oct 15 05:29:03 2021: BS 367 completed
Fri Oct 15 05:29:40 2021: BS 368 completed
Fri Oct 15 05:30:17 2021: BS 369 completed
Fri Oct 15 05:30:54 2021: BS 370 completed
Fri Oct 15 05:31:31 2021: BS 371 completed
Fri Oct 15 05:32:08 2021: BS 372 completed
Fri Oct 15 05:32:45 2021: BS 373 completed
Fri Oct 15 05:33:22 2021: BS 374 completed
Fri Oct 15 05:33:59 2021: BS 375 completed
Fri Oct 15 05:34:36 2021: BS 376 completed
Fri Oct 15 05:35:13 2021: BS 377 completed
Fri Oct 15 05:35:50 2021: BS 378 completed
Fri Oct 15 05:36:27 2021: BS 379 completed
Fri Oct 15 05:37:04 2021: BS 380 completed
Fri Oct 15 05:37:41 2021: BS 381 completed
Fri Oct 15 05:38:17 2021: BS 382 completed
Fri Oct 15 05:38:57 2021: BS 383 completed
Fri Oct 15 05:39:31 2021: BS 384 completed
Fri Oct 15 05:40:08 2021: BS 385 completed
Fri Oct 15 05:40:45 2021: BS 386 completed
Fri Oct 15 05:41:22 2021: BS 387 completed
Fri Oct 15 05:41:59 2021: BS 388 completed
Fri Oct 15 05:42:36 2021: BS 389 completed
Fri Oct 15 05:43:13 2021: BS 390 completed
Fri Oct 15 05:43:50 2021: BS 391 completed
Fri Oct 15 05:44:27 2021: BS 392 completed
Fri Oct 15 05:45:06 2021: BS 393 completed
Fri Oct 15 05:45:41 2021: BS 394 completed
Fri Oct 15 05:46:18 2021: BS 395 completed
Fri Oct 15 05:46:55 2021: BS 396 completed
Fri Oct 15 05:47:32 2021: BS 397 completed
Fri Oct 15 05:48:09 2021: BS 398 completed
Fri Oct 15 05:48:46 2021: BS 399 completed
Fri Oct 15 05:49:23 2021: BS 400 completed
Fri Oct 15 05:50:00 2021: BS 401 completed
Fri Oct 15 05:50:37 2021: BS 402 completed
Fri Oct 15 05:51:14 2021: BS 403 completed
Fri Oct 15 05:51:51 2021: BS 404 completed
Fri Oct 15 05:52:28 2021: BS 405 completed
Fri Oct 15 05:53:05 2021: BS 406 completed
Fri Oct 15 05:53:42 2021: BS 407 completed
Fri Oct 15 05:54:19 2021: BS 408 completed
Fri Oct 15 05:54:56 2021: BS 409 completed
Fri Oct 15 05:55:33 2021: BS 410 completed
Fri Oct 15 05:56:10 2021: BS 411 completed
Fri Oct 15 05:56:47 2021: BS 412 completed
Fri Oct 15 05:57:24 2021: BS 413 completed
Fri Oct 15 05:58:01 2021: BS 414 completed
Fri Oct 15 05:58:38 2021: BS 415 completed
Fri Oct 15 05:59:15 2021: BS 416 completed
Fri Oct 15 05:59:51 2021: BS 417 completed
Fri Oct 15 06:00:28 2021: BS 418 completed
Fri Oct 15 06:01:05 2021: BS 419 completed
Fri Oct 15 06:01:42 2021: BS 420 completed
Fri Oct 15 06:02:19 2021: BS 421 completed
Fri Oct 15 06:02:57 2021: BS 422 completed
Fri Oct 15 06:03:34 2021: BS 423 completed
Fri Oct 15 06:04:10 2021: BS 424 completed
Fri Oct 15 06:04:47 2021: BS 425 completed
Fri Oct 15 06:05:24 2021: BS 426 completed
Fri Oct 15 06:06:01 2021: BS 427 completed
Fri Oct 15 06:06:38 2021: BS 428 completed
Fri Oct 15 06:07:15 2021: BS 429 completed
Fri Oct 15 06:07:52 2021: BS 430 completed
Fri Oct 15 06:08:29 2021: BS 431 completed
Fri Oct 15 06:09:06 2021: BS 432 completed
Fri Oct 15 06:09:43 2021: BS 433 completed
Fri Oct 15 06:10:20 2021: BS 434 completed
Fri Oct 15 06:10:57 2021: BS 435 completed
Fri Oct 15 06:11:34 2021: BS 436 completed
Fri Oct 15 06:12:11 2021: BS 437 completed
Fri Oct 15 06:12:48 2021: BS 438 completed
Fri Oct 15 06:13:25 2021: BS 439 completed
Fri Oct 15 06:14:02 2021: BS 440 completed
Fri Oct 15 06:14:39 2021: BS 441 completed
Fri Oct 15 06:15:16 2021: BS 442 completed
Fri Oct 15 06:15:53 2021: BS 443 completed
Fri Oct 15 06:16:30 2021: BS 444 completed
Fri Oct 15 06:17:07 2021: BS 445 completed
Fri Oct 15 06:17:44 2021: BS 446 completed
Fri Oct 15 06:18:22 2021: BS 447 completed
Fri Oct 15 06:18:58 2021: BS 448 completed
Fri Oct 15 06:19:35 2021: BS 449 completed
Fri Oct 15 06:20:12 2021: BS 450 completed
Fri Oct 15 06:20:49 2021: BS 451 completed
Fri Oct 15 06:21:26 2021: BS 452 completed
Fri Oct 15 06:22:02 2021: BS 453 completed
Fri Oct 15 06:22:39 2021: BS 454 completed
Fri Oct 15 06:23:16 2021: BS 455 completed
Fri Oct 15 06:23:53 2021: BS 456 completed
Fri Oct 15 06:24:30 2021: BS 457 completed
Fri Oct 15 06:25:07 2021: BS 458 completed
Fri Oct 15 06:25:44 2021: BS 459 completed
Fri Oct 15 06:26:21 2021: BS 460 completed
Fri Oct 15 06:26:58 2021: BS 461 completed
Fri Oct 15 06:27:35 2021: BS 462 completed
Fri Oct 15 06:28:13 2021: BS 463 completed
Fri Oct 15 06:28:49 2021: BS 464 completed
Fri Oct 15 06:29:26 2021: BS 465 completed
Fri Oct 15 06:30:03 2021: BS 466 completed
Fri Oct 15 06:30:40 2021: BS 467 completed
Fri Oct 15 06:31:17 2021: BS 468 completed
Fri Oct 15 06:31:54 2021: BS 469 completed
Fri Oct 15 06:32:31 2021: BS 470 completed
Fri Oct 15 06:33:08 2021: BS 471 completed
Fri Oct 15 06:33:45 2021: BS 472 completed
Fri Oct 15 06:34:22 2021: BS 473 completed
Fri Oct 15 06:34:59 2021: BS 474 completed
Fri Oct 15 06:35:36 2021: BS 475 completed
Fri Oct 15 06:36:13 2021: BS 476 completed
Fri Oct 15 06:36:52 2021: BS 477 completed
Fri Oct 15 06:37:27 2021: BS 478 completed
Fri Oct 15 06:38:04 2021: BS 479 completed
Fri Oct 15 06:38:41 2021: BS 480 completed
Fri Oct 15 06:39:18 2021: BS 481 completed
Fri Oct 15 06:39:55 2021: BS 482 completed
Fri Oct 15 06:40:32 2021: BS 483 completed
Fri Oct 15 06:41:09 2021: BS 484 completed
Fri Oct 15 06:41:46 2021: BS 485 completed
Fri Oct 15 06:42:23 2021: BS 486 completed
Fri Oct 15 06:43:00 2021: BS 487 completed
Fri Oct 15 06:43:37 2021: BS 488 completed
Fri Oct 15 06:44:13 2021: BS 489 completed
Fri Oct 15 06:44:50 2021: BS 490 completed
Fri Oct 15 06:45:28 2021: BS 491 completed
Fri Oct 15 06:46:04 2021: BS 492 completed
Fri Oct 15 06:46:41 2021: BS 493 completed
Fri Oct 15 06:47:18 2021: BS 494 completed
Fri Oct 15 06:47:55 2021: BS 495 completed
Fri Oct 15 06:48:32 2021: BS 496 completed
Fri Oct 15 06:49:09 2021: BS 497 completed
Fri Oct 15 06:49:46 2021: BS 498 completed
Fri Oct 15 06:50:23 2021: BS 499 completed
Fri Oct 15 06:51:00 2021: Acquisition complete
