# Supplementary material for: Synthesis of Benzo[c]cinnolinium Salts from 2-Azobiaryls by Copper(II) or Electrochemical Oxidation
Source: Org Lett. 2024 Feb 15;26(8):1694–8. doi: 10.1021/acs.orglett.4c00213 (PMC10913080; doi:10.1021/acs.orglett.4c00213)
Supplement: Supplementary file 2 — ol4c00213_si_002.zip [file ol4c00213_si_002.zip › FID for Publication/3h/13C/log]

Sun Jun 20 00:37:26 2021: Experiment started
Sun Jun 20 00:38:05 2021: BS 1 completed
Sun Jun 20 00:38:42 2021: BS 2 completed
Sun Jun 20 00:39:18 2021: BS 3 completed
Sun Jun 20 00:39:55 2021: BS 4 completed
Sun Jun 20 00:40:32 2021: BS 5 completed
Sun Jun 20 00:41:09 2021: BS 6 completed
Sun Jun 20 00:41:46 2021: BS 7 completed
Sun Jun 20 00:42:23 2021: BS 8 completed
Sun Jun 20 00:43:00 2021: BS 9 completed
Sun Jun 20 00:43:37 2021: BS 10 completed
Sun Jun 20 00:44:14 2021: BS 11 completed
Sun Jun 20 00:44:51 2021: BS 12 completed
Sun Jun 20 00:45:28 2021: BS 13 completed
Sun Jun 20 00:46:05 2021: BS 14 completed
Sun Jun 20 00:46:42 2021: BS 15 completed
Sun Jun 20 00:47:19 2021: BS 16 completed
Sun Jun 20 00:47:56 2021: BS 17 completed
Sun Jun 20 00:48:33 2021: BS 18 completed
Sun Jun 20 00:49:10 2021: BS 19 completed
Sun Jun 20 00:49:47 2021: BS 20 completed
Sun Jun 20 00:50:24 2021: BS 21 completed
Sun Jun 20 00:51:01 2021: BS 22 completed
Sun Jun 20 00:51:38 2021: BS 23 completed
Sun Jun 20 00:52:15 2021: BS 24 completed
Sun Jun 20 00:52:52 2021: BS 25 completed
Sun Jun 20 00:53:29 2021: BS 26 completed
Sun Jun 20 00:54:06 2021: BS 27 completed
Sun Jun 20 00:54:43 2021: BS 28 completed
Sun Jun 20 00:55:20 2021: BS 29 completed
Sun Jun 20 00:55:57 2021: BS 30 completed
Sun Jun 20 00:56:34 2021: BS 31 completed
Sun Jun 20 00:57:11 2021: BS 32 completed
Sun Jun 20 00:57:48 2021: BS 33 completed
Sun Jun 20 00:58:25 2021: BS 34 completed
Sun Jun 20 00:59:02 2021: BS 35 completed
Sun Jun 20 00:59:39 2021: BS 36 completed
Sun Jun 20 01:00:16 2021: BS 37 completed
Sun Jun 20 01:00:53 2021: BS 38 completed
Sun Jun 20 01:01:29 2021: BS 39 completed
Sun Jun 20 01:02:06 2021: BS 40 completed
Sun Jun 20 01:02:44 2021: BS 41 completed
Sun Jun 20 01:03:20 2021: BS 42 completed
Sun Jun 20 01:03:57 2021: BS 43 completed
Sun Jun 20 01:04:34 2021: BS 44 completed
Sun Jun 20 01:05:11 2021: BS 45 completed
Sun Jun 20 01:05:48 2021: BS 46 completed
Sun Jun 20 01:06:25 2021: BS 47 completed
Sun Jun 20 01:07:02 2021: BS 48 completed
Sun Jun 20 01:07:40 2021: BS 49 completed
Sun Jun 20 01:08:16 2021: BS 50 completed
Sun Jun 20 01:08:53 2021: BS 51 completed
Sun Jun 20 01:09:30 2021: BS 52 completed
Sun Jun 20 01:10:07 2021: BS 53 completed
Sun Jun 20 01:10:44 2021: BS 54 completed
Sun Jun 20 01:11:21 2021: BS 55 completed
Sun Jun 20 01:11:58 2021: BS 56 completed
Sun Jun 20 01:12:35 2021: BS 57 completed
Sun Jun 20 01:13:12 2021: BS 58 completed
Sun Jun 20 01:13:49 2021: BS 59 completed
Sun Jun 20 01:14:26 2021: BS 60 completed
Sun Jun 20 01:15:03 2021: BS 61 completed
Sun Jun 20 01:15:40 2021: BS 62 completed
Sun Jun 20 01:16:17 2021: BS 63 completed
Sun Jun 20 01:16:54 2021: BS 64 completed
Sun Jun 20 01:17:31 2021: BS 65 completed
Sun Jun 20 01:18:08 2021: BS 66 completed
Sun Jun 20 01:18:45 2021: BS 67 completed
Sun Jun 20 01:19:22 2021: BS 68 completed
Sun Jun 20 01:19:59 2021: BS 69 completed
Sun Jun 20 01:20:36 2021: BS 70 completed
Sun Jun 20 01:21:13 2021: BS 71 completed
Sun Jun 20 01:21:50 2021: BS 72 completed
Sun Jun 20 01:22:27 2021: BS 73 completed
Sun Jun 20 01:23:03 2021: BS 74 completed
Sun Jun 20 01:23:40 2021: BS 75 completed
Sun Jun 20 01:24:17 2021: BS 76 completed
Sun Jun 20 01:24:54 2021: BS 77 completed
Sun Jun 20 01:25:31 2021: BS 78 completed
Sun Jun 20 01:26:08 2021: BS 79 completed
Sun Jun 20 01:26:45 2021: BS 80 completed
Sun Jun 20 01:27:22 2021: BS 81 completed
Sun Jun 20 01:27:59 2021: BS 82 completed
Sun Jun 20 01:28:36 2021: BS 83 completed
Sun Jun 20 01:29:13 2021: BS 84 completed
Sun Jun 20 01:29:50 2021: BS 85 completed
Sun Jun 20 01:30:27 2021: BS 86 completed
Sun Jun 20 01:31:04 2021: BS 87 completed
Sun Jun 20 01:31:41 2021: BS 88 completed
Sun Jun 20 01:32:18 2021: BS 89 completed
Sun Jun 20 01:32:57 2021: BS 90 completed
Sun Jun 20 01:33:32 2021: BS 91 completed
Sun Jun 20 01:34:09 2021: BS 92 completed
Sun Jun 20 01:34:46 2021: BS 93 completed
Sun Jun 20 01:35:23 2021: BS 94 completed
Sun Jun 20 01:36:00 2021: BS 95 completed
Sun Jun 20 01:36:37 2021: BS 96 completed
Sun Jun 20 01:37:14 2021: BS 97 completed
Sun Jun 20 01:37:51 2021: BS 98 completed
Sun Jun 20 01:38:28 2021: BS 99 completed
Sun Jun 20 01:39:05 2021: BS 100 completed
Sun Jun 20 01:39:42 2021: BS 101 completed
Sun Jun 20 01:40:19 2021: BS 102 completed
Sun Jun 20 01:40:56 2021: BS 103 completed
Sun Jun 20 01:41:33 2021: BS 104 completed
Sun Jun 20 01:42:10 2021: BS 105 completed
Sun Jun 20 01:42:47 2021: BS 106 completed
Sun Jun 20 01:43:24 2021: BS 107 completed
Sun Jun 20 01:44:01 2021: BS 108 completed
Sun Jun 20 01:44:38 2021: BS 109 completed
Sun Jun 20 01:45:14 2021: BS 110 completed
Sun Jun 20 01:45:51 2021: BS 111 completed
Sun Jun 20 01:46:28 2021: BS 112 completed
Sun Jun 20 01:47:05 2021: BS 113 completed
Sun Jun 20 01:47:42 2021: BS 114 completed
Sun Jun 20 01:48:19 2021: BS 115 completed
Sun Jun 20 01:48:56 2021: BS 116 completed
Sun Jun 20 01:49:33 2021: BS 117 completed
Sun Jun 20 01:50:10 2021: BS 118 completed
Sun Jun 20 01:50:47 2021: BS 119 completed
Sun Jun 20 01:51:24 2021: BS 120 completed
Sun Jun 20 01:52:01 2021: BS 121 completed
Sun Jun 20 01:52:39 2021: BS 122 completed
Sun Jun 20 01:53:15 2021: BS 123 completed
Sun Jun 20 01:53:52 2021: BS 124 completed
Sun Jun 20 01:54:29 2021: BS 125 completed
Sun Jun 20 01:55:06 2021: BS 126 completed
Sun Jun 20 01:55:43 2021: BS 127 completed
Sun Jun 20 01:56:24 2021: BS 128 completed
Sun Jun 20 01:56:57 2021: BS 129 completed
Sun Jun 20 01:57:34 2021: BS 130 completed
Sun Jun 20 01:58:11 2021: BS 131 completed
Sun Jun 20 01:58:48 2021: BS 132 completed
Sun Jun 20 01:59:25 2021: BS 133 completed
Sun Jun 20 02:00:02 2021: BS 134 completed
Sun Jun 20 02:00:39 2021: BS 135 completed
Sun Jun 20 02:01:16 2021: BS 136 completed
Sun Jun 20 02:01:53 2021: BS 137 completed
Sun Jun 20 02:02:30 2021: BS 138 completed
Sun Jun 20 02:03:07 2021: BS 139 completed
Sun Jun 20 02:03:44 2021: BS 140 completed
Sun Jun 20 02:04:21 2021: BS 141 completed
Sun Jun 20 02:04:58 2021: BS 142 completed
Sun Jun 20 02:05:35 2021: BS 143 completed
Sun Jun 20 02:06:12 2021: BS 144 completed
Sun Jun 20 02:06:49 2021: BS 145 completed
Sun Jun 20 02:07:25 2021: BS 146 completed
Sun Jun 20 02:08:02 2021: BS 147 completed
Sun Jun 20 02:08:39 2021: BS 148 completed
Sun Jun 20 02:09:16 2021: BS 149 completed
Sun Jun 20 02:09:53 2021: BS 150 completed
Sun Jun 20 02:10:30 2021: BS 151 completed
Sun Jun 20 02:11:07 2021: BS 152 completed
Sun Jun 20 02:11:45 2021: BS 153 completed
Sun Jun 20 02:12:21 2021: BS 154 completed
Sun Jun 20 02:12:58 2021: BS 155 completed
Sun Jun 20 02:13:35 2021: BS 156 completed
Sun Jun 20 02:14:12 2021: BS 157 completed
Sun Jun 20 02:14:49 2021: BS 158 completed
Sun Jun 20 02:15:26 2021: BS 159 completed
Sun Jun 20 02:16:03 2021: BS 160 completed
Sun Jun 20 02:16:40 2021: BS 161 completed
Sun Jun 20 02:17:17 2021: BS 162 completed
Sun Jun 20 02:17:54 2021: BS 163 completed
Sun Jun 20 02:18:31 2021: BS 164 completed
Sun Jun 20 02:19:09 2021: BS 165 completed
Sun Jun 20 02:19:45 2021: BS 166 completed
Sun Jun 20 02:20:22 2021: BS 167 completed
Sun Jun 20 02:20:59 2021: BS 168 completed
Sun Jun 20 02:21:36 2021: BS 169 completed
Sun Jun 20 02:22:13 2021: BS 170 completed
Sun Jun 20 02:22:50 2021: BS 171 completed
Sun Jun 20 02:23:27 2021: BS 172 completed
Sun Jun 20 02:24:04 2021: BS 173 completed
Sun Jun 20 02:24:41 2021: BS 174 completed
Sun Jun 20 02:25:18 2021: BS 175 completed
Sun Jun 20 02:25:55 2021: BS 176 completed
Sun Jun 20 02:26:32 2021: BS 177 completed
Sun Jun 20 02:27:09 2021: BS 178 completed
Sun Jun 20 02:27:46 2021: BS 179 completed
Sun Jun 20 02:28:23 2021: BS 180 completed
Sun Jun 20 02:28:59 2021: BS 181 completed
Sun Jun 20 02:29:37 2021: BS 182 completed
Sun Jun 20 02:30:13 2021: BS 183 completed
Sun Jun 20 02:30:51 2021: BS 184 completed
Sun Jun 20 02:31:27 2021: BS 185 completed
Sun Jun 20 02:32:04 2021: BS 186 completed
Sun Jun 20 02:32:41 2021: BS 187 completed
Sun Jun 20 02:33:18 2021: BS 188 completed
Sun Jun 20 02:33:55 2021: BS 189 completed
Sun Jun 20 02:34:32 2021: BS 190 completed
Sun Jun 20 02:35:09 2021: BS 191 completed
Sun Jun 20 02:35:46 2021: BS 192 completed
Sun Jun 20 02:36:23 2021: BS 193 completed
Sun Jun 20 02:37:00 2021: BS 194 completed
Sun Jun 20 02:37:37 2021: BS 195 completed
Sun Jun 20 02:38:14 2021: BS 196 completed
Sun Jun 20 02:38:51 2021: BS 197 completed
Sun Jun 20 02:39:29 2021: BS 198 completed
Sun Jun 20 02:40:05 2021: BS 199 completed
Sun Jun 20 02:40:42 2021: BS 200 completed
Sun Jun 20 02:41:19 2021: BS 201 completed
Sun Jun 20 02:41:56 2021: BS 202 completed
Sun Jun 20 02:42:33 2021: BS 203 completed
Sun Jun 20 02:43:13 2021: BS 204 completed
Sun Jun 20 02:43:47 2021: BS 205 completed
Sun Jun 20 02:44:24 2021: BS 206 completed
Sun Jun 20 02:45:01 2021: BS 207 completed
Sun Jun 20 02:45:38 2021: BS 208 completed
Sun Jun 20 02:46:15 2021: BS 209 completed
Sun Jun 20 02:46:52 2021: BS 210 completed
Sun Jun 20 02:47:29 2021: BS 211 completed
Sun Jun 20 02:48:06 2021: BS 212 completed
Sun Jun 20 02:48:43 2021: BS 213 completed
Sun Jun 20 02:49:20 2021: BS 214 completed
Sun Jun 20 02:49:57 2021: BS 215 completed
Sun Jun 20 02:50:34 2021: BS 216 completed
Sun Jun 20 02:51:11 2021: BS 217 completed
Sun Jun 20 02:51:47 2021: BS 218 completed
Sun Jun 20 02:52:24 2021: BS 219 completed
Sun Jun 20 02:53:01 2021: BS 220 completed
Sun Jun 20 02:53:38 2021: BS 221 completed
Sun Jun 20 02:54:15 2021: BS 222 completed
Sun Jun 20 02:54:52 2021: BS 223 completed
Sun Jun 20 02:55:29 2021: BS 224 completed
Sun Jun 20 02:56:06 2021: BS 225 completed
Sun Jun 20 02:56:43 2021: BS 226 completed
Sun Jun 20 02:57:20 2021: BS 227 completed
Sun Jun 20 02:57:57 2021: BS 228 completed
Sun Jun 20 02:58:34 2021: BS 229 completed
Sun Jun 20 02:59:11 2021: BS 230 completed
Sun Jun 20 02:59:48 2021: BS 231 completed
Sun Jun 20 03:00:25 2021: BS 232 completed
Sun Jun 20 03:01:02 2021: BS 233 completed
Sun Jun 20 03:01:39 2021: BS 234 completed
Sun Jun 20 03:02:16 2021: BS 235 completed
Sun Jun 20 03:02:53 2021: BS 236 completed
Sun Jun 20 03:03:30 2021: BS 237 completed
Sun Jun 20 03:04:07 2021: BS 238 completed
Sun Jun 20 03:04:44 2021: BS 239 completed
Sun Jun 20 03:05:21 2021: BS 240 completed
Sun Jun 20 03:05:58 2021: BS 241 completed
Sun Jun 20 03:06:35 2021: BS 242 completed
Sun Jun 20 03:07:12 2021: BS 243 completed
Sun Jun 20 03:07:49 2021: BS 244 completed
Sun Jun 20 03:08:26 2021: BS 245 completed
Sun Jun 20 03:09:03 2021: BS 246 completed
Sun Jun 20 03:09:40 2021: BS 247 completed
Sun Jun 20 03:10:17 2021: BS 248 completed
Sun Jun 20 03:10:54 2021: BS 249 completed
Sun Jun 20 03:11:31 2021: BS 250 completed
Sun Jun 20 03:12:08 2021: BS 251 completed
Sun Jun 20 03:12:44 2021: BS 252 completed
Sun Jun 20 03:13:21 2021: BS 253 completed
Sun Jun 20 03:13:58 2021: BS 254 completed
Sun Jun 20 03:14:35 2021: BS 255 completed
Sun Jun 20 03:15:12 2021: BS 256 completed
Sun Jun 20 03:15:49 2021: BS 257 completed
Sun Jun 20 03:16:26 2021: BS 258 completed
Sun Jun 20 03:17:03 2021: BS 259 completed
Sun Jun 20 03:17:40 2021: BS 260 completed
Sun Jun 20 03:18:17 2021: BS 261 completed
Sun Jun 20 03:18:55 2021: BS 262 completed
Sun Jun 20 03:19:31 2021: BS 263 completed
Sun Jun 20 03:20:08 2021: BS 264 completed
Sun Jun 20 03:20:45 2021: BS 265 completed
Sun Jun 20 03:21:22 2021: BS 266 completed
Sun Jun 20 03:21:59 2021: BS 267 completed
Sun Jun 20 03:22:36 2021: BS 268 completed
Sun Jun 20 03:23:13 2021: BS 269 completed
Sun Jun 20 03:23:50 2021: BS 270 completed
Sun Jun 20 03:24:27 2021: BS 271 completed
Sun Jun 20 03:25:04 2021: BS 272 completed
Sun Jun 20 03:25:41 2021: BS 273 completed
Sun Jun 20 03:26:18 2021: BS 274 completed
Sun Jun 20 03:26:55 2021: BS 275 completed
Sun Jun 20 03:27:32 2021: BS 276 completed
Sun Jun 20 03:28:09 2021: BS 277 completed
Sun Jun 20 03:28:46 2021: BS 278 completed
Sun Jun 20 03:29:23 2021: BS 279 completed
Sun Jun 20 03:30:01 2021: BS 280 completed
Sun Jun 20 03:30:37 2021: BS 281 completed
Sun Jun 20 03:31:14 2021: BS 282 completed
Sun Jun 20 03:31:51 2021: BS 283 completed
Sun Jun 20 03:32:28 2021: BS 284 completed
Sun Jun 20 03:33:05 2021: BS 285 completed
Sun Jun 20 03:33:42 2021: BS 286 completed
Sun Jun 20 03:34:19 2021: BS 287 completed
Sun Jun 20 03:34:55 2021: BS 288 completed
Sun Jun 20 03:35:32 2021: BS 289 completed
Sun Jun 20 03:36:09 2021: BS 290 completed
Sun Jun 20 03:36:46 2021: BS 291 completed
Sun Jun 20 03:37:23 2021: BS 292 completed
Sun Jun 20 03:38:00 2021: BS 293 completed
Sun Jun 20 03:38:37 2021: BS 294 completed
Sun Jun 20 03:39:14 2021: BS 295 completed
Sun Jun 20 03:39:51 2021: BS 296 completed
Sun Jun 20 03:40:28 2021: BS 297 completed
Sun Jun 20 03:41:05 2021: BS 298 completed
Sun Jun 20 03:41:42 2021: BS 299 completed
Sun Jun 20 03:42:20 2021: BS 300 completed
Sun Jun 20 03:42:56 2021: BS 301 completed
Sun Jun 20 03:43:33 2021: BS 302 completed
Sun Jun 20 03:44:10 2021: BS 303 completed
Sun Jun 20 03:44:47 2021: BS 304 completed
Sun Jun 20 03:45:25 2021: BS 305 completed
Sun Jun 20 03:46:01 2021: BS 306 completed
Sun Jun 20 03:46:38 2021: BS 307 completed
Sun Jun 20 03:47:15 2021: BS 308 completed
Sun Jun 20 03:47:52 2021: BS 309 completed
Sun Jun 20 03:48:29 2021: BS 310 completed
Sun Jun 20 03:49:06 2021: BS 311 completed
Sun Jun 20 03:49:43 2021: BS 312 completed
Sun Jun 20 03:50:20 2021: BS 313 completed
Sun Jun 20 03:50:57 2021: BS 314 completed
Sun Jun 20 03:51:36 2021: BS 315 completed
Sun Jun 20 03:52:11 2021: BS 316 completed
Sun Jun 20 03:52:48 2021: BS 317 completed
Sun Jun 20 03:53:25 2021: BS 318 completed
Sun Jun 20 03:54:02 2021: BS 319 completed
Sun Jun 20 03:54:39 2021: BS 320 completed
Sun Jun 20 03:55:16 2021: BS 321 completed
Sun Jun 20 03:55:53 2021: BS 322 completed
Sun Jun 20 03:56:29 2021: BS 323 completed
Sun Jun 20 03:57:06 2021: BS 324 completed
Sun Jun 20 03:57:43 2021: BS 325 completed
Sun Jun 20 03:58:21 2021: BS 326 completed
Sun Jun 20 03:58:57 2021: BS 327 completed
Sun Jun 20 03:59:34 2021: BS 328 completed
Sun Jun 20 04:00:11 2021: BS 329 completed
Sun Jun 20 04:00:48 2021: BS 330 completed
Sun Jun 20 04:01:25 2021: BS 331 completed
Sun Jun 20 04:02:02 2021: BS 332 completed
Sun Jun 20 04:02:39 2021: BS 333 completed
Sun Jun 20 04:03:16 2021: BS 334 completed
Sun Jun 20 04:03:53 2021: BS 335 completed
Sun Jun 20 04:04:30 2021: BS 336 completed
Sun Jun 20 04:05:07 2021: BS 337 completed
Sun Jun 20 04:05:44 2021: BS 338 completed
Sun Jun 20 04:06:21 2021: BS 339 completed
Sun Jun 20 04:06:58 2021: BS 340 completed
Sun Jun 20 04:07:35 2021: BS 341 completed
Sun Jun 20 04:08:12 2021: BS 342 completed
Sun Jun 20 04:08:49 2021: BS 343 completed
Sun Jun 20 04:09:26 2021: BS 344 completed
Sun Jun 20 04:10:03 2021: BS 345 completed
Sun Jun 20 04:10:40 2021: BS 346 completed
Sun Jun 20 04:11:17 2021: BS 347 completed
Sun Jun 20 04:11:54 2021: BS 348 completed
Sun Jun 20 04:12:31 2021: BS 349 completed
Sun Jun 20 04:13:08 2021: BS 350 completed
Sun Jun 20 04:13:45 2021: BS 351 completed
Sun Jun 20 04:14:22 2021: BS 352 completed
Sun Jun 20 04:15:00 2021: BS 353 completed
Sun Jun 20 04:15:36 2021: BS 354 completed
Sun Jun 20 04:16:13 2021: BS 355 completed
Sun Jun 20 04:16:50 2021: BS 356 completed
Sun Jun 20 04:17:27 2021: BS 357 completed
Sun Jun 20 04:18:04 2021: BS 358 completed
Sun Jun 20 04:18:40 2021: BS 359 completed
Sun Jun 20 04:19:17 2021: BS 360 completed
Sun Jun 20 04:19:54 2021: BS 361 completed
Sun Jun 20 04:20:31 2021: BS 362 completed
Sun Jun 20 04:21:08 2021: BS 363 completed
Sun Jun 20 04:21:45 2021: BS 364 completed
Sun Jun 20 04:22:22 2021: BS 365 completed
Sun Jun 20 04:22:59 2021: BS 366 completed
Sun Jun 20 04:23:36 2021: BS 367 completed
Sun Jun 20 04:24:14 2021: BS 368 completed
Sun Jun 20 04:24:50 2021: BS 369 completed
Sun Jun 20 04:25:27 2021: BS 370 completed
Sun Jun 20 04:26:04 2021: BS 371 completed
Sun Jun 20 04:26:41 2021: BS 372 completed
Sun Jun 20 04:27:18 2021: BS 373 completed
Sun Jun 20 04:27:55 2021: BS 374 completed
Sun Jun 20 04:28:32 2021: BS 375 completed
Sun Jun 20 04:29:09 2021: BS 376 completed
Sun Jun 20 04:29:46 2021: BS 377 completed
Sun Jun 20 04:30:23 2021: BS 378 completed
Sun Jun 20 04:31:00 2021: BS 379 completed
Sun Jun 20 04:31:37 2021: BS 380 completed
Sun Jun 20 04:32:14 2021: BS 381 completed
Sun Jun 20 04:32:51 2021: BS 382 completed
Sun Jun 20 04:33:29 2021: BS 383 completed
Sun Jun 20 04:34:05 2021: BS 384 completed
Sun Jun 20 04:34:42 2021: BS 385 completed
Sun Jun 20 04:35:19 2021: BS 386 completed
Sun Jun 20 04:35:56 2021: BS 387 completed
Sun Jun 20 04:36:33 2021: BS 388 completed
Sun Jun 20 04:37:10 2021: BS 389 completed
Sun Jun 20 04:37:47 2021: BS 390 completed
Sun Jun 20 04:38:24 2021: BS 391 completed
Sun Jun 20 04:39:01 2021: BS 392 completed
Sun Jun 20 04:39:38 2021: BS 393 completed
Sun Jun 20 04:40:15 2021: BS 394 completed
Sun Jun 20 04:40:51 2021: BS 395 completed
Sun Jun 20 04:41:28 2021: BS 396 completed
Sun Jun 20 04:42:05 2021: BS 397 completed
Sun Jun 20 04:42:42 2021: BS 398 completed
Sun Jun 20 04:43:19 2021: BS 399 completed
Sun Jun 20 04:43:56 2021: BS 400 completed
Sun Jun 20 04:44:33 2021: BS 401 completed
Sun Jun 20 04:45:10 2021: BS 402 completed
Sun Jun 20 04:45:47 2021: BS 403 completed
Sun Jun 20 04:46:24 2021: BS 404 completed
Sun Jun 20 04:47:01 2021: BS 405 completed
Sun Jun 20 04:47:39 2021: BS 406 completed
Sun Jun 20 04:48:15 2021: BS 407 completed
Sun Jun 20 04:48:52 2021: BS 408 completed
Sun Jun 20 04:49:29 2021: BS 409 completed
Sun Jun 20 04:50:06 2021: BS 410 completed
Sun Jun 20 04:50:43 2021: BS 411 completed
Sun Jun 20 04:51:20 2021: BS 412 completed
Sun Jun 20 04:51:57 2021: BS 413 completed
Sun Jun 20 04:52:34 2021: BS 414 completed
Sun Jun 20 04:53:12 2021: BS 415 completed
Sun Jun 20 04:53:49 2021: BS 416 completed
Sun Jun 20 04:54:25 2021: BS 417 completed
Sun Jun 20 04:55:02 2021: BS 418 completed
Sun Jun 20 04:55:39 2021: BS 419 completed
Sun Jun 20 04:56:16 2021: BS 420 completed
Sun Jun 20 04:56:53 2021: BS 421 completed
Sun Jun 20 04:57:30 2021: BS 422 completed
Sun Jun 20 04:58:07 2021: BS 423 completed
Sun Jun 20 04:58:44 2021: BS 424 completed
Sun Jun 20 04:59:21 2021: BS 425 completed
Sun Jun 20 04:59:58 2021: BS 426 completed
Sun Jun 20 05:00:35 2021: BS 427 completed
Sun Jun 20 05:01:13 2021: BS 428 completed
Sun Jun 20 05:01:49 2021: BS 429 completed
Sun Jun 20 05:02:25 2021: BS 430 completed
Sun Jun 20 05:03:02 2021: BS 431 completed
Sun Jun 20 05:03:39 2021: BS 432 completed
Sun Jun 20 05:04:16 2021: BS 433 completed
Sun Jun 20 05:04:53 2021: BS 434 completed
Sun Jun 20 05:05:30 2021: BS 435 completed
Sun Jun 20 05:06:07 2021: BS 436 completed
Sun Jun 20 05:06:44 2021: BS 437 completed
Sun Jun 20 05:07:21 2021: BS 438 completed
Sun Jun 20 05:07:58 2021: BS 439 completed
Sun Jun 20 05:08:35 2021: BS 440 completed
Sun Jun 20 05:09:12 2021: BS 441 completed
Sun Jun 20 05:09:49 2021: BS 442 completed
Sun Jun 20 05:10:26 2021: BS 443 completed
Sun Jun 20 05:11:03 2021: BS 444 completed
Sun Jun 20 05:11:40 2021: BS 445 completed
Sun Jun 20 05:12:17 2021: BS 446 completed
Sun Jun 20 05:12:54 2021: BS 447 completed
Sun Jun 20 05:13:32 2021: BS 448 completed
Sun Jun 20 05:14:10 2021: BS 449 completed
Sun Jun 20 05:14:45 2021: BS 450 completed
Sun Jun 20 05:15:22 2021: BS 451 completed
Sun Jun 20 05:15:59 2021: BS 452 completed
Sun Jun 20 05:16:36 2021: BS 453 completed
Sun Jun 20 05:17:13 2021: BS 454 completed
Sun Jun 20 05:17:50 2021: BS 455 completed
Sun Jun 20 05:18:27 2021: BS 456 completed
Sun Jun 20 05:19:04 2021: BS 457 completed
Sun Jun 20 05:19:41 2021: BS 458 completed
Sun Jun 20 05:20:18 2021: BS 459 completed
Sun Jun 20 05:20:55 2021: BS 460 completed
Sun Jun 20 05:21:32 2021: BS 461 completed
Sun Jun 20 05:22:09 2021: BS 462 completed
Sun Jun 20 05:22:46 2021: BS 463 completed
Sun Jun 20 05:23:23 2021: BS 464 completed
Sun Jun 20 05:24:00 2021: BS 465 completed
Sun Jun 20 05:24:36 2021: BS 466 completed
Sun Jun 20 05:25:14 2021: BS 467 completed
Sun Jun 20 05:25:50 2021: BS 468 completed
Sun Jun 20 05:26:30 2021: BS 469 completed
Sun Jun 20 05:27:04 2021: BS 470 completed
Sun Jun 20 05:27:41 2021: BS 471 completed
Sun Jun 20 05:28:18 2021: BS 472 completed
Sun Jun 20 05:28:55 2021: BS 473 completed
Sun Jun 20 05:29:32 2021: BS 474 completed
Sun Jun 20 05:30:09 2021: BS 475 completed
Sun Jun 20 05:30:46 2021: BS 476 completed
Sun Jun 20 05:31:23 2021: BS 477 completed
Sun Jun 20 05:32:00 2021: BS 478 completed
Sun Jun 20 05:32:37 2021: BS 479 completed
Sun Jun 20 05:33:14 2021: BS 480 completed
Sun Jun 20 05:33:51 2021: BS 481 completed
Sun Jun 20 05:34:28 2021: BS 482 completed
Sun Jun 20 05:35:05 2021: BS 483 completed
Sun Jun 20 05:35:42 2021: BS 484 completed
Sun Jun 20 05:36:20 2021: BS 485 completed
Sun Jun 20 05:36:56 2021: BS 486 completed
Sun Jun 20 05:37:33 2021: BS 487 completed
Sun Jun 20 05:38:10 2021: BS 488 completed
Sun Jun 20 05:38:47 2021: BS 489 completed
Sun Jun 20 05:39:24 2021: BS 490 completed
Sun Jun 20 05:40:01 2021: BS 491 completed
Sun Jun 20 05:40:38 2021: BS 492 completed
Sun Jun 20 05:41:15 2021: BS 493 completed
Sun Jun 20 05:41:52 2021: BS 494 completed
Sun Jun 20 05:42:29 2021: BS 495 completed
Sun Jun 20 05:43:06 2021: BS 496 completed
Sun Jun 20 05:43:43 2021: BS 497 completed
Sun Jun 20 05:44:20 2021: BS 498 completed
Sun Jun 20 05:44:57 2021: BS 499 completed
Sun Jun 20 05:45:34 2021: Acquisition complete
