# Supplementary material for: Synthesis of Benzo[c]cinnolinium Salts from 2-Azobiaryls by Copper(II) or Electrochemical Oxidation
Source: Org Lett. 2024 Feb 15;26(8):1694–8. doi: 10.1021/acs.orglett.4c00213 (PMC10913080; doi:10.1021/acs.orglett.4c00213)
Supplement: Supplementary file 2 — ol4c00213_si_002.zip [file ol4c00213_si_002.zip › FID for Publication/3i/13C/log]

Wed Apr 28 14:41:51 2021: Experiment started
Wed Apr 28 14:42:30 2021: BS 1 completed
Wed Apr 28 14:43:07 2021: BS 2 completed
Wed Apr 28 14:43:43 2021: BS 3 completed
Wed Apr 28 14:44:20 2021: BS 4 completed
Wed Apr 28 14:44:57 2021: BS 5 completed
Wed Apr 28 14:45:34 2021: BS 6 completed
Wed Apr 28 14:46:11 2021: BS 7 completed
Wed Apr 28 14:46:48 2021: BS 8 completed
Wed Apr 28 14:47:25 2021: BS 9 completed
Wed Apr 28 14:48:03 2021: BS 10 completed
Wed Apr 28 14:48:39 2021: BS 11 completed
Wed Apr 28 14:49:17 2021: BS 12 completed
Wed Apr 28 14:49:53 2021: BS 13 completed
Wed Apr 28 14:50:30 2021: BS 14 completed
Wed Apr 28 14:51:07 2021: BS 15 completed
Wed Apr 28 14:51:44 2021: Acquisition complete
