# Supplementary material for: Synthesis of Benzo[c]cinnolinium Salts from 2-Azobiaryls by Copper(II) or Electrochemical Oxidation
Source: Org Lett. 2024 Feb 15;26(8):1694–8. doi: 10.1021/acs.orglett.4c00213 (PMC10913080; doi:10.1021/acs.orglett.4c00213)
Supplement: Supplementary file 2 — ol4c00213_si_002.zip [file ol4c00213_si_002.zip › FID for Publication/3j/13C/log]

Mon Sep  6 03:25:09 2021: Experiment started
Mon Sep  6 03:25:47 2021: BS 1 completed
Mon Sep  6 03:26:24 2021: BS 2 completed
Mon Sep  6 03:27:01 2021: BS 3 completed
Mon Sep  6 03:27:38 2021: BS 4 completed
Mon Sep  6 03:28:15 2021: BS 5 completed
Mon Sep  6 03:28:52 2021: BS 6 completed
Mon Sep  6 03:29:29 2021: BS 7 completed
Mon Sep  6 03:30:06 2021: BS 8 completed
Mon Sep  6 03:30:43 2021: BS 9 completed
Mon Sep  6 03:31:19 2021: BS 10 completed
Mon Sep  6 03:31:56 2021: BS 11 completed
Mon Sep  6 03:32:33 2021: BS 12 completed
Mon Sep  6 03:33:10 2021: BS 13 completed
Mon Sep  6 03:33:47 2021: BS 14 completed
Mon Sep  6 03:34:24 2021: BS 15 completed
Mon Sep  6 03:35:01 2021: BS 16 completed
Mon Sep  6 03:35:38 2021: BS 17 completed
Mon Sep  6 03:36:15 2021: BS 18 completed
Mon Sep  6 03:36:53 2021: BS 19 completed
Mon Sep  6 03:37:29 2021: BS 20 completed
Mon Sep  6 03:38:06 2021: BS 21 completed
Mon Sep  6 03:38:43 2021: BS 22 completed
Mon Sep  6 03:39:20 2021: BS 23 completed
Mon Sep  6 03:39:57 2021: BS 24 completed
Mon Sep  6 03:40:34 2021: BS 25 completed
Mon Sep  6 03:41:11 2021: BS 26 completed
Mon Sep  6 03:41:48 2021: BS 27 completed
Mon Sep  6 03:42:25 2021: BS 28 completed
Mon Sep  6 03:43:02 2021: BS 29 completed
Mon Sep  6 03:43:39 2021: BS 30 completed
Mon Sep  6 03:44:16 2021: BS 31 completed
Mon Sep  6 03:44:53 2021: BS 32 completed
Mon Sep  6 03:45:30 2021: BS 33 completed
Mon Sep  6 03:46:07 2021: BS 34 completed
Mon Sep  6 03:46:44 2021: BS 35 completed
Mon Sep  6 03:47:21 2021: BS 36 completed
Mon Sep  6 03:47:58 2021: BS 37 completed
Mon Sep  6 03:48:35 2021: BS 38 completed
Mon Sep  6 03:49:12 2021: BS 39 completed
Mon Sep  6 03:49:49 2021: BS 40 completed
Mon Sep  6 03:50:26 2021: BS 41 completed
Mon Sep  6 03:51:03 2021: BS 42 completed
Mon Sep  6 03:51:40 2021: BS 43 completed
Mon Sep  6 03:52:17 2021: BS 44 completed
Mon Sep  6 03:52:53 2021: BS 45 completed
Mon Sep  6 03:53:30 2021: BS 46 completed
Mon Sep  6 03:54:07 2021: BS 47 completed
Mon Sep  6 03:54:44 2021: BS 48 completed
Mon Sep  6 03:55:21 2021: BS 49 completed
Mon Sep  6 03:55:58 2021: BS 50 completed
Mon Sep  6 03:56:35 2021: BS 51 completed
Mon Sep  6 03:57:12 2021: BS 52 completed
Mon Sep  6 03:57:49 2021: BS 53 completed
Mon Sep  6 03:58:26 2021: BS 54 completed
Mon Sep  6 03:59:03 2021: BS 55 completed
Mon Sep  6 03:59:40 2021: BS 56 completed
Mon Sep  6 04:00:17 2021: BS 57 completed
Mon Sep  6 04:00:54 2021: BS 58 completed
Mon Sep  6 04:01:31 2021: BS 59 completed
Mon Sep  6 04:02:09 2021: BS 60 completed
Mon Sep  6 04:02:45 2021: BS 61 completed
Mon Sep  6 04:03:22 2021: BS 62 completed
Mon Sep  6 04:03:59 2021: BS 63 completed
Mon Sep  6 04:04:36 2021: BS 64 completed
Mon Sep  6 04:05:15 2021: BS 65 completed
Mon Sep  6 04:05:50 2021: BS 66 completed
Mon Sep  6 04:06:27 2021: BS 67 completed
Mon Sep  6 04:07:04 2021: BS 68 completed
Mon Sep  6 04:07:41 2021: BS 69 completed
Mon Sep  6 04:08:18 2021: BS 70 completed
Mon Sep  6 04:08:55 2021: BS 71 completed
Mon Sep  6 04:09:32 2021: BS 72 completed
Mon Sep  6 04:10:09 2021: BS 73 completed
Mon Sep  6 04:10:46 2021: BS 74 completed
Mon Sep  6 04:11:23 2021: BS 75 completed
Mon Sep  6 04:12:00 2021: BS 76 completed
Mon Sep  6 04:12:37 2021: BS 77 completed
Mon Sep  6 04:13:14 2021: BS 78 completed
Mon Sep  6 04:13:51 2021: BS 79 completed
Mon Sep  6 04:14:28 2021: BS 80 completed
Mon Sep  6 04:15:04 2021: BS 81 completed
Mon Sep  6 04:15:41 2021: BS 82 completed
Mon Sep  6 04:16:18 2021: BS 83 completed
Mon Sep  6 04:16:55 2021: BS 84 completed
Mon Sep  6 04:17:32 2021: BS 85 completed
Mon Sep  6 04:18:09 2021: BS 86 completed
Mon Sep  6 04:18:46 2021: BS 87 completed
Mon Sep  6 04:19:23 2021: BS 88 completed
Mon Sep  6 04:20:00 2021: BS 89 completed
Mon Sep  6 04:20:37 2021: BS 90 completed
Mon Sep  6 04:21:14 2021: BS 91 completed
Mon Sep  6 04:21:51 2021: BS 92 completed
Mon Sep  6 04:22:28 2021: BS 93 completed
Mon Sep  6 04:23:05 2021: BS 94 completed
Mon Sep  6 04:23:42 2021: BS 95 completed
Mon Sep  6 04:24:20 2021: BS 96 completed
Mon Sep  6 04:24:56 2021: BS 97 completed
Mon Sep  6 04:25:33 2021: BS 98 completed
Mon Sep  6 04:26:10 2021: BS 99 completed
Mon Sep  6 04:26:47 2021: BS 100 completed
Mon Sep  6 04:27:24 2021: BS 101 completed
Mon Sep  6 04:28:01 2021: BS 102 completed
Mon Sep  6 04:28:38 2021: BS 103 completed
Mon Sep  6 04:29:15 2021: BS 104 completed
Mon Sep  6 04:29:52 2021: BS 105 completed
Mon Sep  6 04:30:29 2021: BS 106 completed
Mon Sep  6 04:31:06 2021: BS 107 completed
Mon Sep  6 04:31:43 2021: BS 108 completed
Mon Sep  6 04:32:20 2021: BS 109 completed
Mon Sep  6 04:32:57 2021: BS 110 completed
Mon Sep  6 04:33:34 2021: BS 111 completed
Mon Sep  6 04:34:11 2021: BS 112 completed
Mon Sep  6 04:34:48 2021: BS 113 completed
Mon Sep  6 04:35:25 2021: BS 114 completed
Mon Sep  6 04:36:02 2021: BS 115 completed
Mon Sep  6 04:36:38 2021: BS 116 completed
Mon Sep  6 04:37:15 2021: BS 117 completed
Mon Sep  6 04:37:52 2021: BS 118 completed
Mon Sep  6 04:38:30 2021: BS 119 completed
Mon Sep  6 04:39:07 2021: BS 120 completed
Mon Sep  6 04:39:43 2021: BS 121 completed
Mon Sep  6 04:40:20 2021: BS 122 completed
Mon Sep  6 04:40:58 2021: BS 123 completed
Mon Sep  6 04:41:34 2021: BS 124 completed
Mon Sep  6 04:42:11 2021: BS 125 completed
Mon Sep  6 04:42:48 2021: BS 126 completed
Mon Sep  6 04:43:25 2021: BS 127 completed
Mon Sep  6 04:44:02 2021: BS 128 completed
Mon Sep  6 04:44:39 2021: BS 129 completed
Mon Sep  6 04:45:16 2021: BS 130 completed
Mon Sep  6 04:45:53 2021: BS 131 completed
Mon Sep  6 04:46:30 2021: BS 132 completed
Mon Sep  6 04:47:07 2021: BS 133 completed
Mon Sep  6 04:47:44 2021: BS 134 completed
Mon Sep  6 04:48:21 2021: BS 135 completed
Mon Sep  6 04:48:58 2021: BS 136 completed
Mon Sep  6 04:49:35 2021: BS 137 completed
Mon Sep  6 04:50:12 2021: BS 138 completed
Mon Sep  6 04:50:49 2021: BS 139 completed
Mon Sep  6 04:51:26 2021: BS 140 completed
Mon Sep  6 04:52:03 2021: BS 141 completed
Mon Sep  6 04:52:41 2021: BS 142 completed
Mon Sep  6 04:53:17 2021: BS 143 completed
Mon Sep  6 04:53:54 2021: BS 144 completed
Mon Sep  6 04:54:31 2021: BS 145 completed
Mon Sep  6 04:55:08 2021: BS 146 completed
Mon Sep  6 04:55:45 2021: BS 147 completed
Mon Sep  6 04:56:22 2021: BS 148 completed
Mon Sep  6 04:56:59 2021: BS 149 completed
Mon Sep  6 04:57:36 2021: BS 150 completed
Mon Sep  6 04:58:13 2021: BS 151 completed
Mon Sep  6 04:58:49 2021: BS 152 completed
Mon Sep  6 04:59:26 2021: BS 153 completed
Mon Sep  6 05:00:03 2021: BS 154 completed
Mon Sep  6 05:00:41 2021: BS 155 completed
Mon Sep  6 05:01:17 2021: BS 156 completed
Mon Sep  6 05:01:56 2021: BS 157 completed
Mon Sep  6 05:02:31 2021: BS 158 completed
Mon Sep  6 05:03:08 2021: BS 159 completed
Mon Sep  6 05:03:45 2021: BS 160 completed
Mon Sep  6 05:04:22 2021: BS 161 completed
Mon Sep  6 05:04:59 2021: BS 162 completed
Mon Sep  6 05:05:36 2021: BS 163 completed
Mon Sep  6 05:06:13 2021: BS 164 completed
Mon Sep  6 05:06:50 2021: BS 165 completed
Mon Sep  6 05:07:27 2021: BS 166 completed
Mon Sep  6 05:08:04 2021: BS 167 completed
Mon Sep  6 05:08:41 2021: BS 168 completed
Mon Sep  6 05:09:18 2021: BS 169 completed
Mon Sep  6 05:09:55 2021: BS 170 completed
Mon Sep  6 05:10:32 2021: BS 171 completed
Mon Sep  6 05:11:09 2021: BS 172 completed
Mon Sep  6 05:11:47 2021: BS 173 completed
Mon Sep  6 05:12:23 2021: BS 174 completed
Mon Sep  6 05:13:00 2021: BS 175 completed
Mon Sep  6 05:13:38 2021: BS 176 completed
Mon Sep  6 05:14:14 2021: BS 177 completed
Mon Sep  6 05:14:51 2021: BS 178 completed
Mon Sep  6 05:15:28 2021: BS 179 completed
Mon Sep  6 05:16:05 2021: BS 180 completed
Mon Sep  6 05:16:42 2021: BS 181 completed
Mon Sep  6 05:17:19 2021: BS 182 completed
Mon Sep  6 05:17:56 2021: BS 183 completed
Mon Sep  6 05:18:33 2021: BS 184 completed
Mon Sep  6 05:19:10 2021: BS 185 completed
Mon Sep  6 05:19:47 2021: BS 186 completed
Mon Sep  6 05:20:23 2021: BS 187 completed
Mon Sep  6 05:21:00 2021: BS 188 completed
Mon Sep  6 05:21:38 2021: BS 189 completed
Mon Sep  6 05:22:14 2021: BS 190 completed
Mon Sep  6 05:22:51 2021: BS 191 completed
Mon Sep  6 05:23:28 2021: BS 192 completed
Mon Sep  6 05:24:06 2021: BS 193 completed
Mon Sep  6 05:24:42 2021: BS 194 completed
Mon Sep  6 05:25:19 2021: BS 195 completed
Mon Sep  6 05:25:56 2021: BS 196 completed
Mon Sep  6 05:26:34 2021: BS 197 completed
Mon Sep  6 05:27:10 2021: BS 198 completed
Mon Sep  6 05:27:48 2021: BS 199 completed
Mon Sep  6 05:28:24 2021: BS 200 completed
Mon Sep  6 05:29:01 2021: BS 201 completed
Mon Sep  6 05:29:38 2021: BS 202 completed
Mon Sep  6 05:30:15 2021: BS 203 completed
Mon Sep  6 05:30:53 2021: BS 204 completed
Mon Sep  6 05:31:29 2021: BS 205 completed
Mon Sep  6 05:32:06 2021: BS 206 completed
Mon Sep  6 05:32:43 2021: BS 207 completed
Mon Sep  6 05:33:20 2021: BS 208 completed
Mon Sep  6 05:33:57 2021: BS 209 completed
Mon Sep  6 05:34:34 2021: BS 210 completed
Mon Sep  6 05:35:11 2021: BS 211 completed
Mon Sep  6 05:35:48 2021: BS 212 completed
Mon Sep  6 05:36:26 2021: BS 213 completed
Mon Sep  6 05:37:02 2021: BS 214 completed
Mon Sep  6 05:37:39 2021: BS 215 completed
Mon Sep  6 05:38:16 2021: BS 216 completed
Mon Sep  6 05:38:53 2021: BS 217 completed
Mon Sep  6 05:39:30 2021: BS 218 completed
Mon Sep  6 05:40:07 2021: BS 219 completed
Mon Sep  6 05:40:44 2021: BS 220 completed
Mon Sep  6 05:41:21 2021: BS 221 completed
Mon Sep  6 05:41:58 2021: BS 222 completed
Mon Sep  6 05:42:34 2021: BS 223 completed
Mon Sep  6 05:43:11 2021: BS 224 completed
Mon Sep  6 05:43:48 2021: BS 225 completed
Mon Sep  6 05:44:25 2021: BS 226 completed
Mon Sep  6 05:45:02 2021: BS 227 completed
Mon Sep  6 05:45:39 2021: BS 228 completed
Mon Sep  6 05:46:16 2021: BS 229 completed
Mon Sep  6 05:46:53 2021: BS 230 completed
Mon Sep  6 05:47:30 2021: BS 231 completed
Mon Sep  6 05:48:08 2021: BS 232 completed
Mon Sep  6 05:48:44 2021: BS 233 completed
Mon Sep  6 05:49:21 2021: BS 234 completed
Mon Sep  6 05:49:58 2021: BS 235 completed
Mon Sep  6 05:50:37 2021: BS 236 completed
Mon Sep  6 05:51:12 2021: BS 237 completed
Mon Sep  6 05:51:49 2021: BS 238 completed
Mon Sep  6 05:52:26 2021: BS 239 completed
Mon Sep  6 05:53:03 2021: BS 240 completed
Mon Sep  6 05:53:40 2021: BS 241 completed
Mon Sep  6 05:54:17 2021: BS 242 completed
Mon Sep  6 05:54:54 2021: BS 243 completed
Mon Sep  6 05:55:31 2021: BS 244 completed
Mon Sep  6 05:56:08 2021: BS 245 completed
Mon Sep  6 05:56:45 2021: BS 246 completed
Mon Sep  6 05:57:22 2021: BS 247 completed
Mon Sep  6 05:57:59 2021: BS 248 completed
Mon Sep  6 05:58:36 2021: BS 249 completed
Mon Sep  6 05:59:13 2021: BS 250 completed
Mon Sep  6 05:59:50 2021: BS 251 completed
Mon Sep  6 06:00:27 2021: BS 252 completed
Mon Sep  6 06:01:04 2021: BS 253 completed
Mon Sep  6 06:01:41 2021: BS 254 completed
Mon Sep  6 06:02:18 2021: BS 255 completed
Mon Sep  6 06:02:55 2021: BS 256 completed
Mon Sep  6 06:03:32 2021: BS 257 completed
Mon Sep  6 06:04:09 2021: BS 258 completed
Mon Sep  6 06:04:45 2021: BS 259 completed
Mon Sep  6 06:05:22 2021: BS 260 completed
Mon Sep  6 06:05:59 2021: BS 261 completed
Mon Sep  6 06:06:37 2021: BS 262 completed
Mon Sep  6 06:07:13 2021: BS 263 completed
Mon Sep  6 06:07:51 2021: BS 264 completed
Mon Sep  6 06:08:27 2021: BS 265 completed
Mon Sep  6 06:09:04 2021: BS 266 completed
Mon Sep  6 06:09:41 2021: BS 267 completed
Mon Sep  6 06:10:18 2021: BS 268 completed
Mon Sep  6 06:10:55 2021: BS 269 completed
Mon Sep  6 06:11:32 2021: BS 270 completed
Mon Sep  6 06:12:09 2021: BS 271 completed
Mon Sep  6 06:12:46 2021: BS 272 completed
Mon Sep  6 06:13:23 2021: BS 273 completed
Mon Sep  6 06:14:00 2021: BS 274 completed
Mon Sep  6 06:14:37 2021: BS 275 completed
Mon Sep  6 06:15:14 2021: BS 276 completed
Mon Sep  6 06:15:51 2021: BS 277 completed
Mon Sep  6 06:16:28 2021: BS 278 completed
Mon Sep  6 06:17:05 2021: BS 279 completed
Mon Sep  6 06:17:42 2021: BS 280 completed
Mon Sep  6 06:18:19 2021: BS 281 completed
Mon Sep  6 06:18:56 2021: BS 282 completed
Mon Sep  6 06:19:33 2021: BS 283 completed
Mon Sep  6 06:20:10 2021: BS 284 completed
Mon Sep  6 06:20:47 2021: BS 285 completed
Mon Sep  6 06:21:24 2021: BS 286 completed
Mon Sep  6 06:22:01 2021: BS 287 completed
Mon Sep  6 06:22:38 2021: BS 288 completed
Mon Sep  6 06:23:16 2021: BS 289 completed
Mon Sep  6 06:23:52 2021: BS 290 completed
Mon Sep  6 06:24:29 2021: BS 291 completed
Mon Sep  6 06:25:06 2021: BS 292 completed
Mon Sep  6 06:25:43 2021: BS 293 completed
Mon Sep  6 06:26:19 2021: BS 294 completed
Mon Sep  6 06:26:56 2021: BS 295 completed
Mon Sep  6 06:27:33 2021: BS 296 completed
Mon Sep  6 06:28:10 2021: BS 297 completed
Mon Sep  6 06:28:47 2021: BS 298 completed
Mon Sep  6 06:29:24 2021: BS 299 completed
Mon Sep  6 06:30:01 2021: BS 300 completed
Mon Sep  6 06:30:38 2021: BS 301 completed
Mon Sep  6 06:31:15 2021: BS 302 completed
Mon Sep  6 06:31:52 2021: BS 303 completed
Mon Sep  6 06:32:29 2021: BS 304 completed
Mon Sep  6 06:33:07 2021: BS 305 completed
Mon Sep  6 06:33:43 2021: BS 306 completed
Mon Sep  6 06:33:52 2021: Acquisition complete
