# Supplementary material for: Synthesis of Benzo[c]cinnolinium Salts from 2-Azobiaryls by Copper(II) or Electrochemical Oxidation
Source: Org Lett. 2024 Feb 15;26(8):1694–8. doi: 10.1021/acs.orglett.4c00213 (PMC10913080; doi:10.1021/acs.orglett.4c00213)
Supplement: Supplementary file 2 — ol4c00213_si_002.zip [file ol4c00213_si_002.zip › FID for Publication/3k/13C/log]

Fri Oct 15 06:56:52 2021: Experiment started
Fri Oct 15 06:57:30 2021: BS 1 completed
Fri Oct 15 06:58:07 2021: BS 2 completed
Fri Oct 15 06:58:44 2021: BS 3 completed
Fri Oct 15 06:59:21 2021: BS 4 completed
Fri Oct 15 06:59:58 2021: BS 5 completed
Fri Oct 15 07:00:35 2021: BS 6 completed
Fri Oct 15 07:01:12 2021: BS 7 completed
Fri Oct 15 07:01:49 2021: BS 8 completed
Fri Oct 15 07:02:26 2021: BS 9 completed
Fri Oct 15 07:03:03 2021: BS 10 completed
Fri Oct 15 07:03:40 2021: BS 11 completed
Fri Oct 15 07:04:17 2021: BS 12 completed
Fri Oct 15 07:04:54 2021: BS 13 completed
Fri Oct 15 07:05:31 2021: BS 14 completed
Fri Oct 15 07:06:08 2021: BS 15 completed
Fri Oct 15 07:06:45 2021: BS 16 completed
Fri Oct 15 07:07:22 2021: BS 17 completed
Fri Oct 15 07:07:59 2021: BS 18 completed
Fri Oct 15 07:08:36 2021: BS 19 completed
Fri Oct 15 07:09:13 2021: BS 20 completed
Fri Oct 15 07:09:50 2021: BS 21 completed
Fri Oct 15 07:10:27 2021: BS 22 completed
Fri Oct 15 07:11:04 2021: BS 23 completed
Fri Oct 15 07:11:41 2021: BS 24 completed
Fri Oct 15 07:12:18 2021: BS 25 completed
Fri Oct 15 07:12:55 2021: BS 26 completed
Fri Oct 15 07:13:32 2021: BS 27 completed
Fri Oct 15 07:14:09 2021: BS 28 completed
Fri Oct 15 07:14:46 2021: BS 29 completed
Fri Oct 15 07:15:22 2021: BS 30 completed
Fri Oct 15 07:15:59 2021: BS 31 completed
Fri Oct 15 07:16:36 2021: BS 32 completed
Fri Oct 15 07:17:13 2021: BS 33 completed
Fri Oct 15 07:17:50 2021: BS 34 completed
Fri Oct 15 07:18:27 2021: BS 35 completed
Fri Oct 15 07:19:04 2021: BS 36 completed
Fri Oct 15 07:19:41 2021: BS 37 completed
Fri Oct 15 07:20:18 2021: BS 38 completed
Fri Oct 15 07:20:55 2021: BS 39 completed
Fri Oct 15 07:21:32 2021: BS 40 completed
Fri Oct 15 07:22:09 2021: BS 41 completed
Fri Oct 15 07:22:46 2021: BS 42 completed
Fri Oct 15 07:23:23 2021: BS 43 completed
Fri Oct 15 07:24:00 2021: BS 44 completed
Fri Oct 15 07:24:37 2021: BS 45 completed
Fri Oct 15 07:25:14 2021: BS 46 completed
Fri Oct 15 07:25:51 2021: BS 47 completed
Fri Oct 15 07:26:28 2021: BS 48 completed
Fri Oct 15 07:27:05 2021: BS 49 completed
Fri Oct 15 07:27:42 2021: BS 50 completed
Fri Oct 15 07:28:19 2021: BS 51 completed
Fri Oct 15 07:28:56 2021: BS 52 completed
Fri Oct 15 07:29:33 2021: BS 53 completed
Fri Oct 15 07:30:10 2021: BS 54 completed
Fri Oct 15 07:30:47 2021: BS 55 completed
Fri Oct 15 07:31:24 2021: BS 56 completed
Fri Oct 15 07:32:01 2021: BS 57 completed
Fri Oct 15 07:32:38 2021: BS 58 completed
Fri Oct 15 07:33:15 2021: BS 59 completed
Fri Oct 15 07:33:52 2021: BS 60 completed
Fri Oct 15 07:34:29 2021: BS 61 completed
Fri Oct 15 07:35:06 2021: BS 62 completed
Fri Oct 15 07:35:43 2021: BS 63 completed
Fri Oct 15 07:36:20 2021: BS 64 completed
Fri Oct 15 07:36:57 2021: BS 65 completed
Fri Oct 15 07:37:33 2021: BS 66 completed
Fri Oct 15 07:38:10 2021: BS 67 completed
Fri Oct 15 07:38:47 2021: BS 68 completed
Fri Oct 15 07:39:24 2021: BS 69 completed
Fri Oct 15 07:40:01 2021: BS 70 completed
Fri Oct 15 07:40:38 2021: BS 71 completed
Fri Oct 15 07:41:15 2021: BS 72 completed
Fri Oct 15 07:41:52 2021: BS 73 completed
Fri Oct 15 07:42:29 2021: BS 74 completed
Fri Oct 15 07:43:06 2021: BS 75 completed
Fri Oct 15 07:43:43 2021: BS 76 completed
Fri Oct 15 07:44:20 2021: BS 77 completed
Fri Oct 15 07:44:57 2021: BS 78 completed
Fri Oct 15 07:45:34 2021: BS 79 completed
Fri Oct 15 07:46:11 2021: BS 80 completed
Fri Oct 15 07:46:48 2021: BS 81 completed
Fri Oct 15 07:47:25 2021: BS 82 completed
Fri Oct 15 07:48:02 2021: BS 83 completed
Fri Oct 15 07:48:39 2021: BS 84 completed
Fri Oct 15 07:49:16 2021: BS 85 completed
Fri Oct 15 07:49:53 2021: BS 86 completed
Fri Oct 15 07:50:30 2021: BS 87 completed
Fri Oct 15 07:51:07 2021: BS 88 completed
Fri Oct 15 07:51:44 2021: BS 89 completed
Fri Oct 15 07:52:21 2021: BS 90 completed
Fri Oct 15 07:52:58 2021: BS 91 completed
Fri Oct 15 07:53:35 2021: BS 92 completed
Fri Oct 15 07:54:12 2021: BS 93 completed
Fri Oct 15 07:54:49 2021: BS 94 completed
Fri Oct 15 07:55:26 2021: BS 95 completed
Fri Oct 15 07:56:04 2021: BS 96 completed
Fri Oct 15 07:56:40 2021: BS 97 completed
Fri Oct 15 07:57:17 2021: BS 98 completed
Fri Oct 15 07:57:54 2021: BS 99 completed
Fri Oct 15 07:58:31 2021: Acquisition complete
