# Supplementary material for: Synthesis of Benzo[c]cinnolinium Salts from 2-Azobiaryls by Copper(II) or Electrochemical Oxidation
Source: Org Lett. 2024 Feb 15;26(8):1694–8. doi: 10.1021/acs.orglett.4c00213 (PMC10913080; doi:10.1021/acs.orglett.4c00213)
Supplement: Supplementary file 2 — ol4c00213_si_002.zip [file ol4c00213_si_002.zip › FID for Publication/3l/13C/log]

Mon Sep  6 06:43:53 2021: Experiment started
Mon Sep  6 06:44:31 2021: BS 1 completed
Mon Sep  6 06:45:08 2021: BS 2 completed
Mon Sep  6 06:45:45 2021: BS 3 completed
Mon Sep  6 06:46:22 2021: BS 4 completed
Mon Sep  6 06:46:59 2021: BS 5 completed
Mon Sep  6 06:47:36 2021: BS 6 completed
Mon Sep  6 06:48:13 2021: BS 7 completed
Mon Sep  6 06:48:50 2021: BS 8 completed
Mon Sep  6 06:49:27 2021: BS 9 completed
Mon Sep  6 06:50:04 2021: BS 10 completed
Mon Sep  6 06:50:41 2021: BS 11 completed
Mon Sep  6 06:51:18 2021: BS 12 completed
Mon Sep  6 06:51:55 2021: BS 13 completed
Mon Sep  6 06:52:32 2021: BS 14 completed
Mon Sep  6 06:53:09 2021: BS 15 completed
Mon Sep  6 06:53:46 2021: BS 16 completed
Mon Sep  6 06:54:23 2021: BS 17 completed
Mon Sep  6 06:55:00 2021: BS 18 completed
Mon Sep  6 06:55:37 2021: BS 19 completed
Mon Sep  6 06:56:14 2021: BS 20 completed
Mon Sep  6 06:56:51 2021: BS 21 completed
Mon Sep  6 06:57:28 2021: BS 22 completed
Mon Sep  6 06:58:05 2021: BS 23 completed
Mon Sep  6 06:58:42 2021: BS 24 completed
Mon Sep  6 06:59:19 2021: BS 25 completed
Mon Sep  6 06:59:55 2021: BS 26 completed
Mon Sep  6 07:00:32 2021: BS 27 completed
Mon Sep  6 07:01:09 2021: BS 28 completed
Mon Sep  6 07:01:47 2021: BS 29 completed
Mon Sep  6 07:02:23 2021: BS 30 completed
Mon Sep  6 07:03:00 2021: BS 31 completed
Mon Sep  6 07:03:37 2021: BS 32 completed
Mon Sep  6 07:04:14 2021: BS 33 completed
Mon Sep  6 07:04:51 2021: BS 34 completed
Mon Sep  6 07:05:28 2021: BS 35 completed
Mon Sep  6 07:06:05 2021: BS 36 completed
Mon Sep  6 07:06:43 2021: BS 37 completed
Mon Sep  6 07:07:19 2021: BS 38 completed
Mon Sep  6 07:07:56 2021: BS 39 completed
Mon Sep  6 07:08:33 2021: BS 40 completed
Mon Sep  6 07:09:10 2021: BS 41 completed
Mon Sep  6 07:09:47 2021: BS 42 completed
Mon Sep  6 07:10:24 2021: BS 43 completed
Mon Sep  6 07:11:01 2021: BS 44 completed
Mon Sep  6 07:11:38 2021: BS 45 completed
Mon Sep  6 07:12:15 2021: BS 46 completed
Mon Sep  6 07:12:52 2021: BS 47 completed
Mon Sep  6 07:13:30 2021: BS 48 completed
Mon Sep  6 07:14:06 2021: BS 49 completed
Mon Sep  6 07:14:43 2021: BS 50 completed
Mon Sep  6 07:15:20 2021: BS 51 completed
Mon Sep  6 07:15:57 2021: BS 52 completed
Mon Sep  6 07:16:34 2021: BS 53 completed
Mon Sep  6 07:17:11 2021: BS 54 completed
Mon Sep  6 07:17:48 2021: BS 55 completed
Mon Sep  6 07:18:25 2021: BS 56 completed
Mon Sep  6 07:19:02 2021: BS 57 completed
Mon Sep  6 07:19:39 2021: BS 58 completed
Mon Sep  6 07:20:16 2021: BS 59 completed
Mon Sep  6 07:20:53 2021: BS 60 completed
Mon Sep  6 07:21:30 2021: BS 61 completed
Mon Sep  6 07:22:07 2021: BS 62 completed
Mon Sep  6 07:22:43 2021: BS 63 completed
Mon Sep  6 07:23:20 2021: BS 64 completed
Mon Sep  6 07:23:57 2021: BS 65 completed
Mon Sep  6 07:24:35 2021: BS 66 completed
Mon Sep  6 07:25:11 2021: BS 67 completed
Mon Sep  6 07:25:48 2021: BS 68 completed
Mon Sep  6 07:26:25 2021: BS 69 completed
Mon Sep  6 07:27:02 2021: BS 70 completed
Mon Sep  6 07:27:39 2021: BS 71 completed
Mon Sep  6 07:28:17 2021: BS 72 completed
Mon Sep  6 07:28:53 2021: BS 73 completed
Mon Sep  6 07:29:31 2021: BS 74 completed
Mon Sep  6 07:30:07 2021: BS 75 completed
Mon Sep  6 07:30:44 2021: BS 76 completed
Mon Sep  6 07:31:21 2021: BS 77 completed
Mon Sep  6 07:31:58 2021: BS 78 completed
Mon Sep  6 07:32:35 2021: BS 79 completed
Mon Sep  6 07:33:15 2021: BS 80 completed
Mon Sep  6 07:33:49 2021: BS 81 completed
Mon Sep  6 07:34:26 2021: BS 82 completed
Mon Sep  6 07:35:03 2021: BS 83 completed
Mon Sep  6 07:35:40 2021: BS 84 completed
Mon Sep  6 07:36:17 2021: BS 85 completed
Mon Sep  6 07:36:54 2021: BS 86 completed
Mon Sep  6 07:37:31 2021: BS 87 completed
Mon Sep  6 07:38:08 2021: BS 88 completed
Mon Sep  6 07:38:45 2021: BS 89 completed
Mon Sep  6 07:39:22 2021: BS 90 completed
Mon Sep  6 07:39:59 2021: BS 91 completed
Mon Sep  6 07:40:36 2021: BS 92 completed
Mon Sep  6 07:41:13 2021: BS 93 completed
Mon Sep  6 07:41:50 2021: BS 94 completed
Mon Sep  6 07:42:27 2021: BS 95 completed
Mon Sep  6 07:43:04 2021: BS 96 completed
Mon Sep  6 07:43:40 2021: BS 97 completed
Mon Sep  6 07:44:17 2021: BS 98 completed
Mon Sep  6 07:44:54 2021: BS 99 completed
Mon Sep  6 07:45:31 2021: BS 100 completed
Mon Sep  6 07:46:08 2021: BS 101 completed
Mon Sep  6 07:46:47 2021: BS 102 completed
Mon Sep  6 07:47:22 2021: BS 103 completed
Mon Sep  6 07:47:59 2021: BS 104 completed
Mon Sep  6 07:48:36 2021: BS 105 completed
Mon Sep  6 07:49:13 2021: BS 106 completed
Mon Sep  6 07:49:50 2021: BS 107 completed
Mon Sep  6 07:50:27 2021: BS 108 completed
Mon Sep  6 07:51:08 2021: BS 109 completed
Mon Sep  6 07:51:42 2021: BS 110 completed
Mon Sep  6 07:52:18 2021: BS 111 completed
Mon Sep  6 07:52:55 2021: BS 112 completed
Mon Sep  6 07:53:32 2021: BS 113 completed
Mon Sep  6 07:54:09 2021: BS 114 completed
Mon Sep  6 07:54:46 2021: BS 115 completed
Mon Sep  6 07:55:23 2021: BS 116 completed
Mon Sep  6 07:56:00 2021: BS 117 completed
Mon Sep  6 07:56:37 2021: BS 118 completed
Mon Sep  6 07:57:14 2021: BS 119 completed
Mon Sep  6 07:57:51 2021: BS 120 completed
Mon Sep  6 07:58:28 2021: BS 121 completed
Mon Sep  6 07:59:05 2021: BS 122 completed
Mon Sep  6 07:59:42 2021: BS 123 completed
Mon Sep  6 08:00:19 2021: BS 124 completed
Mon Sep  6 08:00:56 2021: BS 125 completed
Mon Sep  6 08:01:33 2021: BS 126 completed
Mon Sep  6 08:02:10 2021: BS 127 completed
Mon Sep  6 08:02:47 2021: BS 128 completed
Mon Sep  6 08:03:24 2021: BS 129 completed
Mon Sep  6 08:04:01 2021: BS 130 completed
Mon Sep  6 08:04:38 2021: BS 131 completed
Mon Sep  6 08:05:15 2021: BS 132 completed
Mon Sep  6 08:05:51 2021: BS 133 completed
Mon Sep  6 08:06:28 2021: BS 134 completed
Mon Sep  6 08:07:06 2021: BS 135 completed
Mon Sep  6 08:07:42 2021: BS 136 completed
Mon Sep  6 08:08:19 2021: BS 137 completed
Mon Sep  6 08:08:56 2021: BS 138 completed
Mon Sep  6 08:09:33 2021: BS 139 completed
Mon Sep  6 08:10:10 2021: BS 140 completed
Mon Sep  6 08:10:47 2021: BS 141 completed
Mon Sep  6 08:11:24 2021: BS 142 completed
Mon Sep  6 08:12:01 2021: BS 143 completed
Mon Sep  6 08:12:39 2021: BS 144 completed
Mon Sep  6 08:13:15 2021: BS 145 completed
Mon Sep  6 08:13:52 2021: BS 146 completed
Mon Sep  6 08:14:29 2021: BS 147 completed
Mon Sep  6 08:15:06 2021: BS 148 completed
Mon Sep  6 08:15:43 2021: BS 149 completed
Mon Sep  6 08:16:20 2021: BS 150 completed
Mon Sep  6 08:16:57 2021: BS 151 completed
Mon Sep  6 08:17:34 2021: BS 152 completed
Mon Sep  6 08:18:11 2021: BS 153 completed
Mon Sep  6 08:18:48 2021: BS 154 completed
Mon Sep  6 08:19:25 2021: BS 155 completed
Mon Sep  6 08:20:02 2021: BS 156 completed
Mon Sep  6 08:20:39 2021: BS 157 completed
Mon Sep  6 08:21:16 2021: BS 158 completed
Mon Sep  6 08:21:53 2021: BS 159 completed
Mon Sep  6 08:22:30 2021: BS 160 completed
Mon Sep  6 08:23:09 2021: BS 161 completed
Mon Sep  6 08:23:44 2021: BS 162 completed
Mon Sep  6 08:24:21 2021: BS 163 completed
Mon Sep  6 08:24:58 2021: BS 164 completed
Mon Sep  6 08:25:35 2021: BS 165 completed
Mon Sep  6 08:26:12 2021: BS 166 completed
Mon Sep  6 08:26:49 2021: BS 167 completed
Mon Sep  6 08:27:26 2021: BS 168 completed
Mon Sep  6 08:28:02 2021: BS 169 completed
Mon Sep  6 08:28:39 2021: BS 170 completed
Mon Sep  6 08:29:16 2021: BS 171 completed
Mon Sep  6 08:29:53 2021: BS 172 completed
Mon Sep  6 08:30:30 2021: BS 173 completed
Mon Sep  6 08:31:07 2021: BS 174 completed
Mon Sep  6 08:31:44 2021: BS 175 completed
Mon Sep  6 08:32:21 2021: BS 176 completed
Mon Sep  6 08:33:03 2021: BS 177 completed
Mon Sep  6 08:33:35 2021: BS 178 completed
Mon Sep  6 08:34:12 2021: BS 179 completed
Mon Sep  6 08:34:49 2021: BS 180 completed
Mon Sep  6 08:35:26 2021: BS 181 completed
Mon Sep  6 08:36:03 2021: BS 182 completed
Mon Sep  6 08:36:40 2021: BS 183 completed
Mon Sep  6 08:37:17 2021: BS 184 completed
Mon Sep  6 08:37:54 2021: BS 185 completed
Mon Sep  6 08:38:31 2021: BS 186 completed
Mon Sep  6 08:39:08 2021: BS 187 completed
Mon Sep  6 08:39:45 2021: BS 188 completed
Mon Sep  6 08:40:23 2021: BS 189 completed
Mon Sep  6 08:40:59 2021: BS 190 completed
Mon Sep  6 08:41:36 2021: BS 191 completed
Mon Sep  6 08:42:13 2021: BS 192 completed
Mon Sep  6 08:42:50 2021: BS 193 completed
Mon Sep  6 08:43:27 2021: BS 194 completed
Mon Sep  6 08:44:04 2021: BS 195 completed
Mon Sep  6 08:44:41 2021: BS 196 completed
Mon Sep  6 08:45:18 2021: BS 197 completed
Mon Sep  6 08:45:55 2021: BS 198 completed
Mon Sep  6 08:46:32 2021: BS 199 completed
Mon Sep  6 08:47:09 2021: BS 200 completed
Mon Sep  6 08:47:48 2021: BS 201 completed
Mon Sep  6 08:48:23 2021: BS 202 completed
Mon Sep  6 08:49:00 2021: BS 203 completed
Mon Sep  6 08:49:36 2021: BS 204 completed
Mon Sep  6 08:50:13 2021: BS 205 completed
Mon Sep  6 08:50:50 2021: BS 206 completed
Mon Sep  6 08:51:27 2021: BS 207 completed
Mon Sep  6 08:52:04 2021: BS 208 completed
Mon Sep  6 08:52:41 2021: BS 209 completed
Mon Sep  6 08:53:18 2021: BS 210 completed
Mon Sep  6 08:53:55 2021: BS 211 completed
Mon Sep  6 08:54:32 2021: BS 212 completed
Mon Sep  6 08:55:10 2021: BS 213 completed
Mon Sep  6 08:55:49 2021: BS 214 completed
Mon Sep  6 08:56:23 2021: BS 215 completed
Mon Sep  6 08:57:00 2021: BS 216 completed
Mon Sep  6 08:57:37 2021: BS 217 completed
Mon Sep  6 08:58:14 2021: BS 218 completed
Mon Sep  6 08:58:51 2021: BS 219 completed
Mon Sep  6 08:59:28 2021: BS 220 completed
Mon Sep  6 09:00:05 2021: BS 221 completed
Mon Sep  6 09:00:42 2021: BS 222 completed
Mon Sep  6 09:01:20 2021: BS 223 completed
Mon Sep  6 09:01:56 2021: BS 224 completed
Mon Sep  6 09:02:33 2021: BS 225 completed
Mon Sep  6 09:03:10 2021: BS 226 completed
Mon Sep  6 09:03:47 2021: BS 227 completed
Mon Sep  6 09:04:24 2021: BS 228 completed
Mon Sep  6 09:05:01 2021: BS 229 completed
Mon Sep  6 09:05:38 2021: BS 230 completed
Mon Sep  6 09:06:15 2021: BS 231 completed
Mon Sep  6 09:06:52 2021: BS 232 completed
Mon Sep  6 09:07:29 2021: BS 233 completed
Mon Sep  6 09:08:06 2021: BS 234 completed
Mon Sep  6 09:08:43 2021: BS 235 completed
Mon Sep  6 09:09:20 2021: BS 236 completed
Mon Sep  6 09:09:57 2021: BS 237 completed
Mon Sep  6 09:10:34 2021: BS 238 completed
Mon Sep  6 09:11:11 2021: BS 239 completed
Mon Sep  6 09:11:47 2021: BS 240 completed
Mon Sep  6 09:12:24 2021: BS 241 completed
Mon Sep  6 09:13:01 2021: BS 242 completed
Mon Sep  6 09:13:38 2021: BS 243 completed
Mon Sep  6 09:14:15 2021: BS 244 completed
Mon Sep  6 09:14:52 2021: BS 245 completed
Mon Sep  6 09:15:29 2021: BS 246 completed
Mon Sep  6 09:16:06 2021: BS 247 completed
Mon Sep  6 09:16:43 2021: BS 248 completed
Mon Sep  6 09:17:21 2021: BS 249 completed
Mon Sep  6 09:17:57 2021: BS 250 completed
Mon Sep  6 09:18:34 2021: BS 251 completed
Mon Sep  6 09:19:11 2021: BS 252 completed
Mon Sep  6 09:19:48 2021: BS 253 completed
Mon Sep  6 09:20:25 2021: BS 254 completed
Mon Sep  6 09:21:02 2021: BS 255 completed
Mon Sep  6 09:21:39 2021: BS 256 completed
Mon Sep  6 09:22:16 2021: BS 257 completed
Mon Sep  6 09:22:53 2021: BS 258 completed
Mon Sep  6 09:23:30 2021: BS 259 completed
Mon Sep  6 09:24:07 2021: BS 260 completed
Mon Sep  6 09:24:44 2021: BS 261 completed
Mon Sep  6 09:25:21 2021: BS 262 completed
Mon Sep  6 09:25:59 2021: BS 263 completed
Mon Sep  6 09:26:35 2021: BS 264 completed
Mon Sep  6 09:27:12 2021: BS 265 completed
Mon Sep  6 09:27:49 2021: BS 266 completed
Mon Sep  6 09:28:26 2021: BS 267 completed
Mon Sep  6 09:29:03 2021: BS 268 completed
Mon Sep  6 09:29:40 2021: BS 269 completed
Mon Sep  6 09:30:17 2021: BS 270 completed
Mon Sep  6 09:30:54 2021: BS 271 completed
Mon Sep  6 09:31:31 2021: BS 272 completed
Mon Sep  6 09:32:08 2021: BS 273 completed
Mon Sep  6 09:32:45 2021: BS 274 completed
Mon Sep  6 09:33:21 2021: BS 275 completed
Mon Sep  6 09:33:58 2021: BS 276 completed
Mon Sep  6 09:34:36 2021: BS 277 completed
Mon Sep  6 09:35:12 2021: BS 278 completed
Mon Sep  6 09:35:49 2021: BS 279 completed
Mon Sep  6 09:36:26 2021: BS 280 completed
Mon Sep  6 09:37:03 2021: BS 281 completed
Mon Sep  6 09:37:40 2021: BS 282 completed
Mon Sep  6 09:38:17 2021: BS 283 completed
Mon Sep  6 09:38:54 2021: BS 284 completed
Mon Sep  6 09:39:31 2021: BS 285 completed
Mon Sep  6 09:40:09 2021: BS 286 completed
Mon Sep  6 09:40:45 2021: BS 287 completed
Mon Sep  6 09:41:22 2021: BS 288 completed
Mon Sep  6 09:41:59 2021: BS 289 completed
Mon Sep  6 09:42:36 2021: BS 290 completed
Mon Sep  6 09:43:13 2021: BS 291 completed
Mon Sep  6 09:43:50 2021: BS 292 completed
Mon Sep  6 09:44:27 2021: BS 293 completed
Mon Sep  6 09:45:04 2021: BS 294 completed
Mon Sep  6 09:45:41 2021: BS 295 completed
Mon Sep  6 09:46:19 2021: BS 296 completed
Mon Sep  6 09:46:55 2021: BS 297 completed
Mon Sep  6 09:47:32 2021: BS 298 completed
Mon Sep  6 09:48:09 2021: BS 299 completed
Mon Sep  6 09:48:46 2021: BS 300 completed
Mon Sep  6 09:49:23 2021: BS 301 completed
Mon Sep  6 09:50:00 2021: BS 302 completed
Mon Sep  6 09:50:37 2021: BS 303 completed
Mon Sep  6 09:51:14 2021: BS 304 completed
Mon Sep  6 09:51:51 2021: BS 305 completed
Mon Sep  6 09:52:28 2021: BS 306 completed
Mon Sep  6 09:52:37 2021: Acquisition complete
