# Supplementary material for: Synthesis of Benzo[c]cinnolinium Salts from 2-Azobiaryls by Copper(II) or Electrochemical Oxidation
Source: Org Lett. 2024 Feb 15;26(8):1694–8. doi: 10.1021/acs.orglett.4c00213 (PMC10913080; doi:10.1021/acs.orglett.4c00213)
Supplement: Supplementary file 2 — ol4c00213_si_002.zip [file ol4c00213_si_002.zip › FID for Publication/3m/13C/log]

Sat Jul  3 17:11:28 2021: Experiment started
Sat Jul  3 17:12:15 2021: BS 1 completed
Sat Jul  3 17:12:52 2021: BS 2 completed
Sat Jul  3 17:13:29 2021: BS 3 completed
Sat Jul  3 17:14:06 2021: BS 4 completed
Sat Jul  3 17:14:43 2021: BS 5 completed
Sat Jul  3 17:15:20 2021: BS 6 completed
Sat Jul  3 17:15:57 2021: BS 7 completed
Sat Jul  3 17:16:34 2021: BS 8 completed
Sat Jul  3 17:17:11 2021: BS 9 completed
Sat Jul  3 17:17:48 2021: BS 10 completed
Sat Jul  3 17:18:25 2021: BS 11 completed
Sat Jul  3 17:19:02 2021: BS 12 completed
Sat Jul  3 17:19:39 2021: BS 13 completed
Sat Jul  3 17:20:16 2021: BS 14 completed
Sat Jul  3 17:20:53 2021: BS 15 completed
Sat Jul  3 17:21:30 2021: BS 16 completed
Sat Jul  3 17:22:07 2021: BS 17 completed
Sat Jul  3 17:22:44 2021: BS 18 completed
Sat Jul  3 17:23:21 2021: BS 19 completed
Sat Jul  3 17:23:58 2021: BS 20 completed
Sat Jul  3 17:24:35 2021: BS 21 completed
Sat Jul  3 17:25:12 2021: BS 22 completed
Sat Jul  3 17:25:49 2021: BS 23 completed
Sat Jul  3 17:26:26 2021: BS 24 completed
Sat Jul  3 17:27:03 2021: BS 25 completed
Sat Jul  3 17:27:40 2021: BS 26 completed
Sat Jul  3 17:28:17 2021: BS 27 completed
Sat Jul  3 17:28:54 2021: BS 28 completed
Sat Jul  3 17:29:31 2021: BS 29 completed
Sat Jul  3 17:30:08 2021: BS 30 completed
Sat Jul  3 17:30:45 2021: BS 31 completed
Sat Jul  3 17:31:21 2021: BS 32 completed
Sat Jul  3 17:31:58 2021: BS 33 completed
Sat Jul  3 17:32:35 2021: BS 34 completed
Sat Jul  3 17:33:12 2021: BS 35 completed
Sat Jul  3 17:33:49 2021: BS 36 completed
Sat Jul  3 17:34:26 2021: BS 37 completed
Sat Jul  3 17:35:03 2021: BS 38 completed
Sat Jul  3 17:35:40 2021: BS 39 completed
Sat Jul  3 17:36:17 2021: BS 40 completed
Sat Jul  3 17:36:54 2021: BS 41 completed
Sat Jul  3 17:37:31 2021: BS 42 completed
Sat Jul  3 17:38:09 2021: BS 43 completed
Sat Jul  3 17:38:45 2021: BS 44 completed
Sat Jul  3 17:39:22 2021: BS 45 completed
Sat Jul  3 17:39:59 2021: BS 46 completed
Sat Jul  3 17:40:36 2021: BS 47 completed
Sat Jul  3 17:41:13 2021: BS 48 completed
Sat Jul  3 17:41:50 2021: BS 49 completed
Sat Jul  3 17:42:27 2021: BS 50 completed
Sat Jul  3 17:43:04 2021: BS 51 completed
Sat Jul  3 17:43:41 2021: BS 52 completed
Sat Jul  3 17:44:18 2021: BS 53 completed
Sat Jul  3 17:44:55 2021: BS 54 completed
Sat Jul  3 17:45:32 2021: BS 55 completed
Sat Jul  3 17:46:09 2021: BS 56 completed
Sat Jul  3 17:46:46 2021: BS 57 completed
Sat Jul  3 17:47:23 2021: BS 58 completed
Sat Jul  3 17:48:00 2021: BS 59 completed
Sat Jul  3 17:48:37 2021: BS 60 completed
Sat Jul  3 17:49:14 2021: BS 61 completed
Sat Jul  3 17:49:51 2021: BS 62 completed
Sat Jul  3 17:50:28 2021: BS 63 completed
Sat Jul  3 17:51:05 2021: BS 64 completed
Sat Jul  3 17:51:42 2021: BS 65 completed
Sat Jul  3 17:52:19 2021: BS 66 completed
Sat Jul  3 17:52:56 2021: BS 67 completed
Sat Jul  3 17:53:32 2021: BS 68 completed
Sat Jul  3 17:54:09 2021: BS 69 completed
Sat Jul  3 17:54:46 2021: BS 70 completed
Sat Jul  3 17:55:23 2021: BS 71 completed
Sat Jul  3 17:56:00 2021: BS 72 completed
Sat Jul  3 17:56:37 2021: BS 73 completed
Sat Jul  3 17:57:14 2021: BS 74 completed
Sat Jul  3 17:57:51 2021: BS 75 completed
Sat Jul  3 17:58:28 2021: BS 76 completed
Sat Jul  3 17:59:05 2021: BS 77 completed
Sat Jul  3 17:59:42 2021: BS 78 completed
Sat Jul  3 18:00:19 2021: BS 79 completed
Sat Jul  3 18:00:56 2021: BS 80 completed
Sat Jul  3 18:01:33 2021: BS 81 completed
Sat Jul  3 18:02:10 2021: BS 82 completed
Sat Jul  3 18:02:47 2021: BS 83 completed
Sat Jul  3 18:03:24 2021: BS 84 completed
Sat Jul  3 18:04:01 2021: BS 85 completed
Sat Jul  3 18:04:38 2021: BS 86 completed
Sat Jul  3 18:05:15 2021: BS 87 completed
Sat Jul  3 18:05:52 2021: BS 88 completed
Sat Jul  3 18:06:29 2021: BS 89 completed
Sat Jul  3 18:07:06 2021: BS 90 completed
Sat Jul  3 18:07:43 2021: BS 91 completed
Sat Jul  3 18:08:20 2021: BS 92 completed
Sat Jul  3 18:08:57 2021: BS 93 completed
Sat Jul  3 18:09:25 2021: Acquisition complete
