# Supplementary material for: Synthesis of Benzo[c]cinnolinium Salts from 2-Azobiaryls by Copper(II) or Electrochemical Oxidation
Source: Org Lett. 2024 Feb 15;26(8):1694–8. doi: 10.1021/acs.orglett.4c00213 (PMC10913080; doi:10.1021/acs.orglett.4c00213)
Supplement: Supplementary file 2 — ol4c00213_si_002.zip [file ol4c00213_si_002.zip › FID for Publication/3n/13C/log]

Sun Aug  1 02:21:35 2021: Experiment started
Sun Aug  1 02:22:14 2021: BS 1 completed
Sun Aug  1 02:22:51 2021: BS 2 completed
Sun Aug  1 02:23:28 2021: BS 3 completed
Sun Aug  1 02:24:08 2021: BS 4 completed
Sun Aug  1 02:24:41 2021: BS 5 completed
Sun Aug  1 02:25:18 2021: BS 6 completed
Sun Aug  1 02:25:55 2021: BS 7 completed
Sun Aug  1 02:26:32 2021: BS 8 completed
Sun Aug  1 02:27:09 2021: BS 9 completed
Sun Aug  1 02:27:46 2021: BS 10 completed
Sun Aug  1 02:28:23 2021: BS 11 completed
Sun Aug  1 02:29:00 2021: BS 12 completed
Sun Aug  1 02:29:37 2021: BS 13 completed
Sun Aug  1 02:30:14 2021: BS 14 completed
Sun Aug  1 02:30:51 2021: BS 15 completed
Sun Aug  1 02:31:28 2021: BS 16 completed
Sun Aug  1 02:32:05 2021: BS 17 completed
Sun Aug  1 02:32:42 2021: BS 18 completed
Sun Aug  1 02:33:19 2021: BS 19 completed
Sun Aug  1 02:33:56 2021: BS 20 completed
Sun Aug  1 02:34:33 2021: BS 21 completed
Sun Aug  1 02:35:10 2021: BS 22 completed
Sun Aug  1 02:35:47 2021: BS 23 completed
Sun Aug  1 02:36:24 2021: BS 24 completed
Sun Aug  1 02:37:01 2021: BS 25 completed
Sun Aug  1 02:37:38 2021: BS 26 completed
Sun Aug  1 02:38:15 2021: BS 27 completed
Sun Aug  1 02:38:54 2021: BS 28 completed
Sun Aug  1 02:39:29 2021: BS 29 completed
Sun Aug  1 02:40:06 2021: BS 30 completed
Sun Aug  1 02:40:43 2021: BS 31 completed
Sun Aug  1 02:41:20 2021: BS 32 completed
Sun Aug  1 02:41:57 2021: BS 33 completed
Sun Aug  1 02:42:35 2021: BS 34 completed
Sun Aug  1 02:43:11 2021: BS 35 completed
Sun Aug  1 02:43:48 2021: BS 36 completed
Sun Aug  1 02:44:28 2021: BS 37 completed
Sun Aug  1 02:45:02 2021: BS 38 completed
Sun Aug  1 02:45:39 2021: BS 39 completed
Sun Aug  1 02:46:16 2021: BS 40 completed
Sun Aug  1 02:46:52 2021: BS 41 completed
Sun Aug  1 02:47:29 2021: BS 42 completed
Sun Aug  1 02:48:06 2021: BS 43 completed
Sun Aug  1 02:48:43 2021: BS 44 completed
Sun Aug  1 02:49:20 2021: BS 45 completed
Sun Aug  1 02:49:57 2021: BS 46 completed
Sun Aug  1 02:50:34 2021: BS 47 completed
Sun Aug  1 02:51:11 2021: BS 48 completed
Sun Aug  1 02:51:48 2021: BS 49 completed
Sun Aug  1 02:52:25 2021: BS 50 completed
Sun Aug  1 02:53:02 2021: BS 51 completed
Sun Aug  1 02:53:39 2021: BS 52 completed
Sun Aug  1 02:54:16 2021: BS 53 completed
Sun Aug  1 02:54:53 2021: BS 54 completed
Sun Aug  1 02:55:30 2021: BS 55 completed
Sun Aug  1 02:56:07 2021: BS 56 completed
Sun Aug  1 02:56:44 2021: BS 57 completed
Sun Aug  1 02:57:21 2021: BS 58 completed
Sun Aug  1 02:57:58 2021: BS 59 completed
Sun Aug  1 02:58:35 2021: BS 60 completed
Sun Aug  1 02:59:12 2021: BS 61 completed
Sun Aug  1 02:59:49 2021: BS 62 completed
Sun Aug  1 03:00:26 2021: BS 63 completed
Sun Aug  1 03:01:03 2021: BS 64 completed
Sun Aug  1 03:01:40 2021: BS 65 completed
Sun Aug  1 03:02:17 2021: BS 66 completed
Sun Aug  1 03:02:54 2021: BS 67 completed
Sun Aug  1 03:03:32 2021: BS 68 completed
Sun Aug  1 03:04:08 2021: BS 69 completed
Sun Aug  1 03:04:45 2021: BS 70 completed
Sun Aug  1 03:05:22 2021: BS 71 completed
Sun Aug  1 03:05:59 2021: BS 72 completed
Sun Aug  1 03:06:36 2021: BS 73 completed
Sun Aug  1 03:07:13 2021: BS 74 completed
Sun Aug  1 03:07:50 2021: BS 75 completed
Sun Aug  1 03:08:27 2021: BS 76 completed
Sun Aug  1 03:09:03 2021: BS 77 completed
Sun Aug  1 03:09:40 2021: BS 78 completed
Sun Aug  1 03:10:18 2021: BS 79 completed
Sun Aug  1 03:10:54 2021: BS 80 completed
Sun Aug  1 03:11:31 2021: BS 81 completed
Sun Aug  1 03:12:08 2021: BS 82 completed
Sun Aug  1 03:12:45 2021: BS 83 completed
Sun Aug  1 03:13:22 2021: BS 84 completed
Sun Aug  1 03:13:59 2021: BS 85 completed
Sun Aug  1 03:14:36 2021: BS 86 completed
Sun Aug  1 03:15:13 2021: BS 87 completed
Sun Aug  1 03:15:50 2021: BS 88 completed
Sun Aug  1 03:16:27 2021: BS 89 completed
Sun Aug  1 03:17:04 2021: BS 90 completed
Sun Aug  1 03:17:41 2021: BS 91 completed
Sun Aug  1 03:18:18 2021: BS 92 completed
Sun Aug  1 03:18:55 2021: BS 93 completed
Sun Aug  1 03:19:32 2021: BS 94 completed
Sun Aug  1 03:20:09 2021: BS 95 completed
Sun Aug  1 03:20:46 2021: BS 96 completed
Sun Aug  1 03:21:23 2021: BS 97 completed
Sun Aug  1 03:22:00 2021: BS 98 completed
Sun Aug  1 03:22:37 2021: BS 99 completed
Sun Aug  1 03:23:14 2021: BS 100 completed
Sun Aug  1 03:23:51 2021: BS 101 completed
Sun Aug  1 03:24:28 2021: BS 102 completed
Sun Aug  1 03:25:05 2021: BS 103 completed
Sun Aug  1 03:25:42 2021: BS 104 completed
Sun Aug  1 03:26:19 2021: BS 105 completed
Sun Aug  1 03:26:56 2021: BS 106 completed
Sun Aug  1 03:27:33 2021: BS 107 completed
Sun Aug  1 03:28:10 2021: BS 108 completed
Sun Aug  1 03:28:47 2021: BS 109 completed
Sun Aug  1 03:29:24 2021: BS 110 completed
Sun Aug  1 03:30:01 2021: BS 111 completed
Sun Aug  1 03:30:37 2021: BS 112 completed
Sun Aug  1 03:31:14 2021: BS 113 completed
Sun Aug  1 03:31:51 2021: BS 114 completed
Sun Aug  1 03:32:28 2021: BS 115 completed
Sun Aug  1 03:33:05 2021: BS 116 completed
Sun Aug  1 03:33:42 2021: BS 117 completed
Sun Aug  1 03:34:19 2021: BS 118 completed
Sun Aug  1 03:34:56 2021: BS 119 completed
Sun Aug  1 03:35:33 2021: BS 120 completed
Sun Aug  1 03:36:10 2021: BS 121 completed
Sun Aug  1 03:36:47 2021: BS 122 completed
Sun Aug  1 03:37:24 2021: BS 123 completed
Sun Aug  1 03:38:01 2021: BS 124 completed
Sun Aug  1 03:38:38 2021: BS 125 completed
Sun Aug  1 03:39:15 2021: BS 126 completed
Sun Aug  1 03:39:52 2021: BS 127 completed
Sun Aug  1 03:40:29 2021: BS 128 completed
Sun Aug  1 03:41:06 2021: BS 129 completed
Sun Aug  1 03:41:43 2021: BS 130 completed
Sun Aug  1 03:42:20 2021: BS 131 completed
Sun Aug  1 03:42:57 2021: BS 132 completed
Sun Aug  1 03:43:34 2021: BS 133 completed
Sun Aug  1 03:44:11 2021: BS 134 completed
Sun Aug  1 03:44:48 2021: BS 135 completed
Sun Aug  1 03:45:25 2021: BS 136 completed
Sun Aug  1 03:46:02 2021: BS 137 completed
Sun Aug  1 03:46:39 2021: BS 138 completed
Sun Aug  1 03:47:16 2021: BS 139 completed
Sun Aug  1 03:47:53 2021: BS 140 completed
Sun Aug  1 03:48:30 2021: BS 141 completed
Sun Aug  1 03:49:07 2021: BS 142 completed
Sun Aug  1 03:49:44 2021: BS 143 completed
Sun Aug  1 03:50:21 2021: BS 144 completed
Sun Aug  1 03:50:58 2021: BS 145 completed
Sun Aug  1 03:51:35 2021: BS 146 completed
Sun Aug  1 03:52:12 2021: BS 147 completed
Sun Aug  1 03:52:48 2021: BS 148 completed
Sun Aug  1 03:53:25 2021: BS 149 completed
Sun Aug  1 03:54:02 2021: BS 150 completed
Sun Aug  1 03:54:39 2021: BS 151 completed
Sun Aug  1 03:55:16 2021: BS 152 completed
Sun Aug  1 03:55:53 2021: BS 153 completed
Sun Aug  1 03:56:30 2021: BS 154 completed
Sun Aug  1 03:57:07 2021: BS 155 completed
Sun Aug  1 03:57:44 2021: BS 156 completed
Sun Aug  1 03:58:21 2021: BS 157 completed
Sun Aug  1 03:58:58 2021: BS 158 completed
Sun Aug  1 03:59:35 2021: BS 159 completed
Sun Aug  1 04:00:12 2021: BS 160 completed
Sun Aug  1 04:00:49 2021: BS 161 completed
Sun Aug  1 04:01:26 2021: BS 162 completed
Sun Aug  1 04:02:03 2021: BS 163 completed
Sun Aug  1 04:02:40 2021: BS 164 completed
Sun Aug  1 04:03:17 2021: BS 165 completed
Sun Aug  1 04:03:54 2021: BS 166 completed
Sun Aug  1 04:04:31 2021: BS 167 completed
Sun Aug  1 04:05:08 2021: BS 168 completed
Sun Aug  1 04:05:48 2021: BS 169 completed
Sun Aug  1 04:06:22 2021: BS 170 completed
Sun Aug  1 04:06:59 2021: BS 171 completed
Sun Aug  1 04:07:36 2021: BS 172 completed
Sun Aug  1 04:08:13 2021: BS 173 completed
Sun Aug  1 04:08:50 2021: BS 174 completed
Sun Aug  1 04:09:27 2021: BS 175 completed
Sun Aug  1 04:10:04 2021: BS 176 completed
Sun Aug  1 04:10:41 2021: BS 177 completed
Sun Aug  1 04:11:18 2021: BS 178 completed
Sun Aug  1 04:11:55 2021: BS 179 completed
Sun Aug  1 04:12:32 2021: BS 180 completed
Sun Aug  1 04:13:09 2021: BS 181 completed
Sun Aug  1 04:13:46 2021: BS 182 completed
Sun Aug  1 04:14:22 2021: BS 183 completed
Sun Aug  1 04:14:59 2021: BS 184 completed
Sun Aug  1 04:15:36 2021: BS 185 completed
Sun Aug  1 04:16:13 2021: BS 186 completed
Sun Aug  1 04:16:50 2021: BS 187 completed
Sun Aug  1 04:17:27 2021: BS 188 completed
Sun Aug  1 04:18:04 2021: BS 189 completed
Sun Aug  1 04:18:41 2021: BS 190 completed
Sun Aug  1 04:19:18 2021: BS 191 completed
Sun Aug  1 04:19:55 2021: BS 192 completed
Sun Aug  1 04:20:32 2021: BS 193 completed
Sun Aug  1 04:21:09 2021: BS 194 completed
Sun Aug  1 04:21:46 2021: BS 195 completed
Sun Aug  1 04:22:24 2021: BS 196 completed
Sun Aug  1 04:23:00 2021: BS 197 completed
Sun Aug  1 04:23:37 2021: BS 198 completed
Sun Aug  1 04:24:14 2021: BS 199 completed
Sun Aug  1 04:24:51 2021: BS 200 completed
Sun Aug  1 04:25:28 2021: BS 201 completed
Sun Aug  1 04:26:05 2021: BS 202 completed
Sun Aug  1 04:26:42 2021: BS 203 completed
Sun Aug  1 04:27:19 2021: BS 204 completed
Sun Aug  1 04:27:56 2021: BS 205 completed
Sun Aug  1 04:28:33 2021: BS 206 completed
Sun Aug  1 04:29:10 2021: BS 207 completed
Sun Aug  1 04:29:47 2021: BS 208 completed
Sun Aug  1 04:30:24 2021: BS 209 completed
Sun Aug  1 04:31:01 2021: BS 210 completed
Sun Aug  1 04:31:38 2021: BS 211 completed
Sun Aug  1 04:32:15 2021: BS 212 completed
Sun Aug  1 04:32:52 2021: BS 213 completed
Sun Aug  1 04:33:29 2021: BS 214 completed
Sun Aug  1 04:34:06 2021: BS 215 completed
Sun Aug  1 04:34:43 2021: BS 216 completed
Sun Aug  1 04:35:20 2021: BS 217 completed
Sun Aug  1 04:35:57 2021: BS 218 completed
Sun Aug  1 04:36:33 2021: BS 219 completed
Sun Aug  1 04:37:11 2021: BS 220 completed
Sun Aug  1 04:37:47 2021: BS 221 completed
Sun Aug  1 04:38:24 2021: BS 222 completed
Sun Aug  1 04:39:01 2021: BS 223 completed
Sun Aug  1 04:39:41 2021: BS 224 completed
Sun Aug  1 04:40:15 2021: BS 225 completed
Sun Aug  1 04:40:52 2021: BS 226 completed
Sun Aug  1 04:41:29 2021: BS 227 completed
Sun Aug  1 04:42:06 2021: BS 228 completed
Sun Aug  1 04:42:43 2021: BS 229 completed
Sun Aug  1 04:43:20 2021: BS 230 completed
Sun Aug  1 04:43:57 2021: BS 231 completed
Sun Aug  1 04:44:34 2021: BS 232 completed
Sun Aug  1 04:45:11 2021: BS 233 completed
Sun Aug  1 04:45:48 2021: BS 234 completed
Sun Aug  1 04:46:25 2021: BS 235 completed
Sun Aug  1 04:47:02 2021: BS 236 completed
Sun Aug  1 04:47:41 2021: BS 237 completed
Sun Aug  1 04:48:16 2021: BS 238 completed
Sun Aug  1 04:48:53 2021: BS 239 completed
Sun Aug  1 04:49:30 2021: BS 240 completed
Sun Aug  1 04:50:07 2021: BS 241 completed
Sun Aug  1 04:50:44 2021: BS 242 completed
Sun Aug  1 04:51:21 2021: BS 243 completed
Sun Aug  1 04:51:58 2021: BS 244 completed
Sun Aug  1 04:52:35 2021: BS 245 completed
Sun Aug  1 04:53:12 2021: BS 246 completed
Sun Aug  1 04:53:49 2021: BS 247 completed
Sun Aug  1 04:54:26 2021: BS 248 completed
Sun Aug  1 04:55:03 2021: BS 249 completed
Sun Aug  1 04:55:40 2021: BS 250 completed
Sun Aug  1 04:56:17 2021: BS 251 completed
Sun Aug  1 04:56:54 2021: BS 252 completed
Sun Aug  1 04:57:31 2021: BS 253 completed
Sun Aug  1 04:58:08 2021: BS 254 completed
Sun Aug  1 04:58:44 2021: BS 255 completed
Sun Aug  1 04:59:21 2021: BS 256 completed
Sun Aug  1 04:59:58 2021: BS 257 completed
Sun Aug  1 05:00:36 2021: BS 258 completed
Sun Aug  1 05:01:12 2021: BS 259 completed
Sun Aug  1 05:01:50 2021: BS 260 completed
Sun Aug  1 05:02:26 2021: BS 261 completed
Sun Aug  1 05:03:03 2021: BS 262 completed
Sun Aug  1 05:03:40 2021: BS 263 completed
Sun Aug  1 05:04:17 2021: BS 264 completed
Sun Aug  1 05:04:54 2021: BS 265 completed
Sun Aug  1 05:05:31 2021: BS 266 completed
Sun Aug  1 05:06:08 2021: BS 267 completed
Sun Aug  1 05:06:45 2021: BS 268 completed
Sun Aug  1 05:07:22 2021: BS 269 completed
Sun Aug  1 05:08:00 2021: BS 270 completed
Sun Aug  1 05:08:36 2021: BS 271 completed
Sun Aug  1 05:09:13 2021: BS 272 completed
Sun Aug  1 05:09:50 2021: BS 273 completed
Sun Aug  1 05:10:27 2021: BS 274 completed
Sun Aug  1 05:11:04 2021: BS 275 completed
Sun Aug  1 05:11:42 2021: BS 276 completed
Sun Aug  1 05:12:18 2021: BS 277 completed
Sun Aug  1 05:12:55 2021: BS 278 completed
Sun Aug  1 05:13:32 2021: BS 279 completed
Sun Aug  1 05:14:09 2021: BS 280 completed
Sun Aug  1 05:14:46 2021: BS 281 completed
Sun Aug  1 05:15:23 2021: BS 282 completed
Sun Aug  1 05:16:00 2021: BS 283 completed
Sun Aug  1 05:16:37 2021: BS 284 completed
Sun Aug  1 05:17:14 2021: BS 285 completed
Sun Aug  1 05:17:51 2021: BS 286 completed
Sun Aug  1 05:18:28 2021: BS 287 completed
Sun Aug  1 05:19:05 2021: BS 288 completed
Sun Aug  1 05:19:42 2021: BS 289 completed
Sun Aug  1 05:20:18 2021: BS 290 completed
Sun Aug  1 05:20:55 2021: BS 291 completed
Sun Aug  1 05:21:32 2021: BS 292 completed
Sun Aug  1 05:22:09 2021: BS 293 completed
Sun Aug  1 05:22:46 2021: BS 294 completed
Sun Aug  1 05:23:23 2021: BS 295 completed
Sun Aug  1 05:24:01 2021: BS 296 completed
Sun Aug  1 05:24:37 2021: BS 297 completed
Sun Aug  1 05:25:14 2021: BS 298 completed
Sun Aug  1 05:25:51 2021: BS 299 completed
Sun Aug  1 05:26:28 2021: BS 300 completed
Sun Aug  1 05:27:05 2021: BS 301 completed
Sun Aug  1 05:27:43 2021: BS 302 completed
Sun Aug  1 05:28:19 2021: BS 303 completed
Sun Aug  1 05:28:56 2021: BS 304 completed
Sun Aug  1 05:29:33 2021: BS 305 completed
Sun Aug  1 05:30:10 2021: BS 306 completed
Sun Aug  1 05:30:47 2021: BS 307 completed
Sun Aug  1 05:31:24 2021: BS 308 completed
Sun Aug  1 05:32:01 2021: BS 309 completed
Sun Aug  1 05:32:38 2021: BS 310 completed
Sun Aug  1 05:33:15 2021: BS 311 completed
Sun Aug  1 05:33:52 2021: BS 312 completed
Sun Aug  1 05:34:10 2021: Acquisition complete
