# Supplementary material for: Synthesis of Benzo[c]cinnolinium Salts from 2-Azobiaryls by Copper(II) or Electrochemical Oxidation
Source: Org Lett. 2024 Feb 15;26(8):1694–8. doi: 10.1021/acs.orglett.4c00213 (PMC10913080; doi:10.1021/acs.orglett.4c00213)
Supplement: Supplementary file 2 — ol4c00213_si_002.zip [file ol4c00213_si_002.zip › FID for Publication/3o/13C/log]

Tue Aug 10 22:59:10 2021: Experiment started
Tue Aug 10 22:59:48 2021: BS 1 completed
Tue Aug 10 23:00:25 2021: BS 2 completed
Tue Aug 10 23:01:02 2021: BS 3 completed
Tue Aug 10 23:01:39 2021: BS 4 completed
Tue Aug 10 23:02:16 2021: BS 5 completed
Tue Aug 10 23:02:53 2021: BS 6 completed
Tue Aug 10 23:03:30 2021: BS 7 completed
Tue Aug 10 23:04:07 2021: BS 8 completed
Tue Aug 10 23:04:44 2021: BS 9 completed
Tue Aug 10 23:05:21 2021: BS 10 completed
Tue Aug 10 23:05:58 2021: BS 11 completed
Tue Aug 10 23:06:35 2021: BS 12 completed
Tue Aug 10 23:07:12 2021: BS 13 completed
Tue Aug 10 23:07:49 2021: BS 14 completed
Tue Aug 10 23:08:26 2021: BS 15 completed
Tue Aug 10 23:09:03 2021: BS 16 completed
Tue Aug 10 23:09:40 2021: BS 17 completed
Tue Aug 10 23:10:17 2021: BS 18 completed
Tue Aug 10 23:10:54 2021: BS 19 completed
Tue Aug 10 23:11:31 2021: BS 20 completed
Tue Aug 10 23:12:08 2021: BS 21 completed
Tue Aug 10 23:12:45 2021: BS 22 completed
Tue Aug 10 23:13:22 2021: BS 23 completed
Tue Aug 10 23:13:59 2021: BS 24 completed
Tue Aug 10 23:14:36 2021: BS 25 completed
Tue Aug 10 23:15:12 2021: BS 26 completed
Tue Aug 10 23:15:49 2021: BS 27 completed
Tue Aug 10 23:16:26 2021: BS 28 completed
Tue Aug 10 23:17:03 2021: BS 29 completed
Tue Aug 10 23:17:40 2021: BS 30 completed
Tue Aug 10 23:18:17 2021: BS 31 completed
Tue Aug 10 23:18:54 2021: BS 32 completed
Tue Aug 10 23:19:31 2021: BS 33 completed
Tue Aug 10 23:20:08 2021: BS 34 completed
Tue Aug 10 23:20:45 2021: BS 35 completed
Tue Aug 10 23:21:22 2021: BS 36 completed
Tue Aug 10 23:21:59 2021: BS 37 completed
Tue Aug 10 23:22:36 2021: BS 38 completed
Tue Aug 10 23:23:13 2021: BS 39 completed
Tue Aug 10 23:23:50 2021: BS 40 completed
Tue Aug 10 23:24:27 2021: BS 41 completed
Tue Aug 10 23:25:04 2021: BS 42 completed
Tue Aug 10 23:25:41 2021: BS 43 completed
Tue Aug 10 23:26:18 2021: BS 44 completed
Tue Aug 10 23:26:55 2021: BS 45 completed
Tue Aug 10 23:27:34 2021: BS 46 completed
Tue Aug 10 23:28:09 2021: BS 47 completed
Tue Aug 10 23:28:46 2021: BS 48 completed
Tue Aug 10 23:29:23 2021: BS 49 completed
Tue Aug 10 23:30:00 2021: BS 50 completed
Tue Aug 10 23:30:37 2021: BS 51 completed
Tue Aug 10 23:31:14 2021: BS 52 completed
Tue Aug 10 23:31:51 2021: BS 53 completed
Tue Aug 10 23:32:28 2021: BS 54 completed
Tue Aug 10 23:33:05 2021: BS 55 completed
Tue Aug 10 23:33:42 2021: BS 56 completed
Tue Aug 10 23:34:19 2021: BS 57 completed
Tue Aug 10 23:34:56 2021: BS 58 completed
Tue Aug 10 23:35:34 2021: BS 59 completed
Tue Aug 10 23:36:10 2021: BS 60 completed
Tue Aug 10 23:36:46 2021: BS 61 completed
Tue Aug 10 23:37:23 2021: BS 62 completed
Tue Aug 10 23:38:00 2021: BS 63 completed
Tue Aug 10 23:38:37 2021: BS 64 completed
Tue Aug 10 23:39:14 2021: BS 65 completed
Tue Aug 10 23:39:52 2021: BS 66 completed
Tue Aug 10 23:40:28 2021: BS 67 completed
Tue Aug 10 23:41:06 2021: BS 68 completed
Tue Aug 10 23:41:42 2021: BS 69 completed
Tue Aug 10 23:42:19 2021: BS 70 completed
Tue Aug 10 23:42:56 2021: BS 71 completed
Tue Aug 10 23:43:33 2021: BS 72 completed
Tue Aug 10 23:44:10 2021: BS 73 completed
Tue Aug 10 23:44:47 2021: BS 74 completed
Tue Aug 10 23:45:24 2021: BS 75 completed
Tue Aug 10 23:46:01 2021: BS 76 completed
Tue Aug 10 23:46:38 2021: BS 77 completed
Tue Aug 10 23:47:15 2021: BS 78 completed
Tue Aug 10 23:47:52 2021: BS 79 completed
Tue Aug 10 23:48:29 2021: BS 80 completed
Tue Aug 10 23:49:06 2021: BS 81 completed
Tue Aug 10 23:49:43 2021: BS 82 completed
Tue Aug 10 23:50:20 2021: BS 83 completed
Tue Aug 10 23:50:57 2021: BS 84 completed
Tue Aug 10 23:51:34 2021: BS 85 completed
Tue Aug 10 23:52:11 2021: BS 86 completed
Tue Aug 10 23:52:48 2021: BS 87 completed
Tue Aug 10 23:53:25 2021: BS 88 completed
Tue Aug 10 23:54:02 2021: BS 89 completed
Tue Aug 10 23:54:39 2021: BS 90 completed
Tue Aug 10 23:55:16 2021: BS 91 completed
Tue Aug 10 23:55:53 2021: BS 92 completed
Tue Aug 10 23:56:30 2021: BS 93 completed
Tue Aug 10 23:57:07 2021: BS 94 completed
Tue Aug 10 23:57:44 2021: BS 95 completed
Tue Aug 10 23:58:21 2021: BS 96 completed
Tue Aug 10 23:58:57 2021: BS 97 completed
Tue Aug 10 23:59:35 2021: BS 98 completed
Wed Aug 11 00:00:11 2021: BS 99 completed
Wed Aug 11 00:00:48 2021: BS 100 completed
Wed Aug 11 00:01:25 2021: BS 101 completed
Wed Aug 11 00:02:02 2021: BS 102 completed
Wed Aug 11 00:02:39 2021: BS 103 completed
Wed Aug 11 00:03:16 2021: BS 104 completed
Wed Aug 11 00:03:53 2021: BS 105 completed
Wed Aug 11 00:04:30 2021: BS 106 completed
Wed Aug 11 00:05:07 2021: BS 107 completed
Wed Aug 11 00:05:44 2021: BS 108 completed
Wed Aug 11 00:06:21 2021: BS 109 completed
Wed Aug 11 00:06:58 2021: BS 110 completed
Wed Aug 11 00:07:35 2021: BS 111 completed
Wed Aug 11 00:08:12 2021: BS 112 completed
Wed Aug 11 00:08:49 2021: BS 113 completed
Wed Aug 11 00:09:26 2021: BS 114 completed
Wed Aug 11 00:10:03 2021: BS 115 completed
Wed Aug 11 00:10:40 2021: BS 116 completed
Wed Aug 11 00:11:17 2021: BS 117 completed
Wed Aug 11 00:11:54 2021: BS 118 completed
Wed Aug 11 00:12:31 2021: BS 119 completed
Wed Aug 11 00:13:08 2021: BS 120 completed
Wed Aug 11 00:13:45 2021: BS 121 completed
Wed Aug 11 00:14:22 2021: BS 122 completed
Wed Aug 11 00:14:59 2021: BS 123 completed
Wed Aug 11 00:15:36 2021: BS 124 completed
Wed Aug 11 00:16:13 2021: BS 125 completed
Wed Aug 11 00:16:50 2021: BS 126 completed
Wed Aug 11 00:17:27 2021: BS 127 completed
Wed Aug 11 00:18:04 2021: BS 128 completed
Wed Aug 11 00:18:41 2021: BS 129 completed
Wed Aug 11 00:19:18 2021: BS 130 completed
Wed Aug 11 00:19:55 2021: BS 131 completed
Wed Aug 11 00:20:32 2021: BS 132 completed
Wed Aug 11 00:21:08 2021: BS 133 completed
Wed Aug 11 00:21:46 2021: BS 134 completed
Wed Aug 11 00:22:24 2021: BS 135 completed
Wed Aug 11 00:23:00 2021: BS 136 completed
Wed Aug 11 00:23:37 2021: BS 137 completed
Wed Aug 11 00:24:13 2021: BS 138 completed
Wed Aug 11 00:24:52 2021: BS 139 completed
Wed Aug 11 00:25:27 2021: BS 140 completed
Wed Aug 11 00:26:04 2021: BS 141 completed
Wed Aug 11 00:26:41 2021: BS 142 completed
Wed Aug 11 00:27:18 2021: BS 143 completed
Wed Aug 11 00:27:55 2021: BS 144 completed
Wed Aug 11 00:28:32 2021: BS 145 completed
Wed Aug 11 00:29:09 2021: BS 146 completed
Wed Aug 11 00:29:46 2021: BS 147 completed
Wed Aug 11 00:30:23 2021: BS 148 completed
Wed Aug 11 00:31:00 2021: BS 149 completed
Wed Aug 11 00:31:37 2021: BS 150 completed
Wed Aug 11 00:32:14 2021: BS 151 completed
Wed Aug 11 00:32:51 2021: BS 152 completed
Wed Aug 11 00:33:28 2021: BS 153 completed
Wed Aug 11 00:34:05 2021: BS 154 completed
Wed Aug 11 00:34:42 2021: BS 155 completed
Wed Aug 11 00:35:19 2021: BS 156 completed
Wed Aug 11 00:35:56 2021: BS 157 completed
Wed Aug 11 00:36:33 2021: BS 158 completed
Wed Aug 11 00:37:10 2021: BS 159 completed
Wed Aug 11 00:37:47 2021: BS 160 completed
Wed Aug 11 00:38:24 2021: BS 161 completed
Wed Aug 11 00:39:01 2021: BS 162 completed
Wed Aug 11 00:39:38 2021: BS 163 completed
Wed Aug 11 00:40:15 2021: BS 164 completed
Wed Aug 11 00:40:52 2021: BS 165 completed
Wed Aug 11 00:41:29 2021: BS 166 completed
Wed Aug 11 00:42:06 2021: BS 167 completed
Wed Aug 11 00:42:42 2021: BS 168 completed
Wed Aug 11 00:43:19 2021: BS 169 completed
Wed Aug 11 00:43:56 2021: BS 170 completed
Wed Aug 11 00:44:33 2021: BS 171 completed
Wed Aug 11 00:45:10 2021: BS 172 completed
Wed Aug 11 00:45:47 2021: BS 173 completed
Wed Aug 11 00:46:25 2021: BS 174 completed
Wed Aug 11 00:47:01 2021: BS 175 completed
Wed Aug 11 00:47:38 2021: BS 176 completed
Wed Aug 11 00:48:15 2021: BS 177 completed
Wed Aug 11 00:48:53 2021: BS 178 completed
Wed Aug 11 00:49:29 2021: BS 179 completed
Wed Aug 11 00:50:06 2021: BS 180 completed
Wed Aug 11 00:50:43 2021: BS 181 completed
Wed Aug 11 00:51:20 2021: BS 182 completed
Wed Aug 11 00:51:57 2021: BS 183 completed
Wed Aug 11 00:52:34 2021: BS 184 completed
Wed Aug 11 00:53:11 2021: BS 185 completed
Wed Aug 11 00:53:48 2021: BS 186 completed
Wed Aug 11 00:54:25 2021: BS 187 completed
Wed Aug 11 00:55:02 2021: BS 188 completed
Wed Aug 11 00:55:39 2021: BS 189 completed
Wed Aug 11 00:56:16 2021: BS 190 completed
Wed Aug 11 00:56:53 2021: BS 191 completed
Wed Aug 11 00:57:30 2021: BS 192 completed
Wed Aug 11 00:58:07 2021: BS 193 completed
Wed Aug 11 00:58:44 2021: BS 194 completed
Wed Aug 11 00:59:21 2021: BS 195 completed
Wed Aug 11 00:59:58 2021: BS 196 completed
Wed Aug 11 01:00:35 2021: BS 197 completed
Wed Aug 11 01:01:12 2021: BS 198 completed
Wed Aug 11 01:01:49 2021: BS 199 completed
Wed Aug 11 01:02:26 2021: BS 200 completed
Wed Aug 11 01:03:03 2021: BS 201 completed
Wed Aug 11 01:03:40 2021: BS 202 completed
Wed Aug 11 01:04:17 2021: BS 203 completed
Wed Aug 11 01:04:53 2021: BS 204 completed
Wed Aug 11 01:05:31 2021: BS 205 completed
Wed Aug 11 01:06:07 2021: BS 206 completed
Wed Aug 11 01:06:44 2021: BS 207 completed
Wed Aug 11 01:07:21 2021: BS 208 completed
Wed Aug 11 01:07:59 2021: BS 209 completed
Wed Aug 11 01:08:35 2021: BS 210 completed
Wed Aug 11 01:09:12 2021: BS 211 completed
Wed Aug 11 01:09:49 2021: BS 212 completed
Wed Aug 11 01:10:28 2021: BS 213 completed
Wed Aug 11 01:11:03 2021: BS 214 completed
Wed Aug 11 01:11:40 2021: BS 215 completed
Wed Aug 11 01:12:17 2021: BS 216 completed
Wed Aug 11 01:12:54 2021: BS 217 completed
Wed Aug 11 01:13:31 2021: BS 218 completed
Wed Aug 11 01:14:08 2021: BS 219 completed
Wed Aug 11 01:14:46 2021: BS 220 completed
Wed Aug 11 01:15:22 2021: BS 221 completed
Wed Aug 11 01:15:59 2021: BS 222 completed
Wed Aug 11 01:16:36 2021: BS 223 completed
Wed Aug 11 01:17:13 2021: BS 224 completed
Wed Aug 11 01:17:50 2021: BS 225 completed
Wed Aug 11 01:18:27 2021: BS 226 completed
Wed Aug 11 01:19:04 2021: BS 227 completed
Wed Aug 11 01:19:41 2021: BS 228 completed
Wed Aug 11 01:20:18 2021: BS 229 completed
Wed Aug 11 01:20:55 2021: BS 230 completed
Wed Aug 11 01:21:32 2021: BS 231 completed
Wed Aug 11 01:22:09 2021: BS 232 completed
Wed Aug 11 01:22:46 2021: BS 233 completed
Wed Aug 11 01:23:23 2021: BS 234 completed
Wed Aug 11 01:24:00 2021: BS 235 completed
Wed Aug 11 01:24:37 2021: BS 236 completed
Wed Aug 11 01:25:14 2021: BS 237 completed
Wed Aug 11 01:25:51 2021: BS 238 completed
Wed Aug 11 01:26:27 2021: BS 239 completed
Wed Aug 11 01:27:04 2021: BS 240 completed
Wed Aug 11 01:27:41 2021: BS 241 completed
Wed Aug 11 01:28:18 2021: BS 242 completed
Wed Aug 11 01:28:55 2021: BS 243 completed
Wed Aug 11 01:29:32 2021: BS 244 completed
Wed Aug 11 01:30:09 2021: BS 245 completed
Wed Aug 11 01:30:46 2021: BS 246 completed
Wed Aug 11 01:31:23 2021: BS 247 completed
Wed Aug 11 01:32:00 2021: BS 248 completed
Wed Aug 11 01:32:37 2021: BS 249 completed
Wed Aug 11 01:33:15 2021: BS 250 completed
Wed Aug 11 01:33:51 2021: BS 251 completed
Wed Aug 11 01:34:28 2021: BS 252 completed
Wed Aug 11 01:35:05 2021: BS 253 completed
Wed Aug 11 01:35:43 2021: BS 254 completed
Wed Aug 11 01:36:19 2021: BS 255 completed
Wed Aug 11 01:36:56 2021: BS 256 completed
Wed Aug 11 01:37:33 2021: BS 257 completed
Wed Aug 11 01:38:10 2021: BS 258 completed
Wed Aug 11 01:38:49 2021: BS 259 completed
Wed Aug 11 01:39:24 2021: BS 260 completed
Wed Aug 11 01:40:01 2021: BS 261 completed
Wed Aug 11 01:40:38 2021: BS 262 completed
Wed Aug 11 01:41:15 2021: BS 263 completed
Wed Aug 11 01:41:52 2021: BS 264 completed
Wed Aug 11 01:42:29 2021: BS 265 completed
Wed Aug 11 01:43:06 2021: BS 266 completed
Wed Aug 11 01:43:43 2021: BS 267 completed
Wed Aug 11 01:44:20 2021: BS 268 completed
Wed Aug 11 01:44:57 2021: BS 269 completed
Wed Aug 11 01:45:34 2021: BS 270 completed
Wed Aug 11 01:46:11 2021: BS 271 completed
Wed Aug 11 01:46:48 2021: BS 272 completed
Wed Aug 11 01:47:25 2021: BS 273 completed
Wed Aug 11 01:48:02 2021: BS 274 completed
Wed Aug 11 01:48:38 2021: BS 275 completed
Wed Aug 11 01:49:15 2021: BS 276 completed
Wed Aug 11 01:49:52 2021: BS 277 completed
Wed Aug 11 01:50:29 2021: BS 278 completed
Wed Aug 11 01:51:06 2021: BS 279 completed
Wed Aug 11 01:51:43 2021: BS 280 completed
Wed Aug 11 01:52:20 2021: BS 281 completed
Wed Aug 11 01:52:57 2021: BS 282 completed
Wed Aug 11 01:53:34 2021: BS 283 completed
Wed Aug 11 01:54:11 2021: BS 284 completed
Wed Aug 11 01:54:48 2021: BS 285 completed
Wed Aug 11 01:55:25 2021: BS 286 completed
Wed Aug 11 01:56:02 2021: BS 287 completed
Wed Aug 11 01:56:39 2021: BS 288 completed
Wed Aug 11 01:57:16 2021: BS 289 completed
Wed Aug 11 01:57:53 2021: BS 290 completed
Wed Aug 11 01:58:30 2021: BS 291 completed
Wed Aug 11 01:59:07 2021: BS 292 completed
Wed Aug 11 01:59:44 2021: BS 293 completed
Wed Aug 11 02:00:12 2021: Acquisition complete
