# Supplementary material for: Synthesis of Benzo[c]cinnolinium Salts from 2-Azobiaryls by Copper(II) or Electrochemical Oxidation
Source: Org Lett. 2024 Feb 15;26(8):1694–8. doi: 10.1021/acs.orglett.4c00213 (PMC10913080; doi:10.1021/acs.orglett.4c00213)
Supplement: Supplementary file 2 — ol4c00213_si_002.zip [file ol4c00213_si_002.zip › FID for Publication/3p/13C/log]

Sun Nov  7 03:24:47 2021: Experiment started
Sun Nov  7 03:25:26 2021: BS 1 completed
Sun Nov  7 03:26:03 2021: BS 2 completed
Sun Nov  7 03:26:40 2021: BS 3 completed
Sun Nov  7 03:27:16 2021: BS 4 completed
Sun Nov  7 03:27:53 2021: BS 5 completed
Sun Nov  7 03:28:30 2021: BS 6 completed
Sun Nov  7 03:29:07 2021: BS 7 completed
Sun Nov  7 03:29:44 2021: BS 8 completed
Sun Nov  7 03:30:21 2021: BS 9 completed
Sun Nov  7 03:30:58 2021: BS 10 completed
Sun Nov  7 03:31:35 2021: BS 11 completed
Sun Nov  7 03:32:12 2021: BS 12 completed
Sun Nov  7 03:32:49 2021: BS 13 completed
Sun Nov  7 03:33:26 2021: BS 14 completed
Sun Nov  7 03:34:03 2021: BS 15 completed
Sun Nov  7 03:34:40 2021: BS 16 completed
Sun Nov  7 03:35:17 2021: BS 17 completed
Sun Nov  7 03:35:54 2021: BS 18 completed
Sun Nov  7 03:36:31 2021: BS 19 completed
Sun Nov  7 03:37:08 2021: BS 20 completed
Sun Nov  7 03:37:45 2021: BS 21 completed
Sun Nov  7 03:38:22 2021: BS 22 completed
Sun Nov  7 03:38:59 2021: BS 23 completed
Sun Nov  7 03:39:36 2021: BS 24 completed
Sun Nov  7 03:40:13 2021: BS 25 completed
Sun Nov  7 03:40:50 2021: BS 26 completed
Sun Nov  7 03:41:27 2021: BS 27 completed
Sun Nov  7 03:42:04 2021: BS 28 completed
Sun Nov  7 03:42:41 2021: BS 29 completed
Sun Nov  7 03:43:18 2021: BS 30 completed
Sun Nov  7 03:43:55 2021: BS 31 completed
Sun Nov  7 03:44:32 2021: BS 32 completed
Sun Nov  7 03:45:09 2021: BS 33 completed
Sun Nov  7 03:45:46 2021: BS 34 completed
Sun Nov  7 03:46:23 2021: BS 35 completed
Sun Nov  7 03:47:00 2021: BS 36 completed
Sun Nov  7 03:47:37 2021: BS 37 completed
Sun Nov  7 03:48:14 2021: BS 38 completed
Sun Nov  7 03:48:50 2021: BS 39 completed
Sun Nov  7 03:49:27 2021: BS 40 completed
Sun Nov  7 03:50:04 2021: BS 41 completed
Sun Nov  7 03:50:41 2021: BS 42 completed
Sun Nov  7 03:51:18 2021: BS 43 completed
Sun Nov  7 03:51:55 2021: BS 44 completed
Sun Nov  7 03:52:32 2021: BS 45 completed
Sun Nov  7 03:53:09 2021: BS 46 completed
Sun Nov  7 03:53:46 2021: BS 47 completed
Sun Nov  7 03:54:23 2021: BS 48 completed
Sun Nov  7 03:55:00 2021: BS 49 completed
Sun Nov  7 03:55:37 2021: BS 50 completed
Sun Nov  7 03:56:14 2021: BS 51 completed
Sun Nov  7 03:56:51 2021: BS 52 completed
Sun Nov  7 03:57:28 2021: BS 53 completed
Sun Nov  7 03:58:05 2021: BS 54 completed
Sun Nov  7 03:58:42 2021: BS 55 completed
Sun Nov  7 03:59:19 2021: BS 56 completed
Sun Nov  7 03:59:56 2021: BS 57 completed
Sun Nov  7 04:00:33 2021: BS 58 completed
Sun Nov  7 04:01:10 2021: BS 59 completed
Sun Nov  7 04:01:47 2021: BS 60 completed
Sun Nov  7 04:02:24 2021: BS 61 completed
Sun Nov  7 04:03:02 2021: BS 62 completed
Sun Nov  7 04:03:38 2021: BS 63 completed
Sun Nov  7 04:04:15 2021: BS 64 completed
Sun Nov  7 04:04:52 2021: BS 65 completed
Sun Nov  7 04:05:29 2021: BS 66 completed
Sun Nov  7 04:06:06 2021: BS 67 completed
Sun Nov  7 04:06:43 2021: BS 68 completed
Sun Nov  7 04:07:20 2021: BS 69 completed
Sun Nov  7 04:07:57 2021: BS 70 completed
Sun Nov  7 04:08:34 2021: BS 71 completed
Sun Nov  7 04:09:11 2021: BS 72 completed
Sun Nov  7 04:09:48 2021: BS 73 completed
Sun Nov  7 04:10:25 2021: BS 74 completed
Sun Nov  7 04:11:01 2021: BS 75 completed
Sun Nov  7 04:11:38 2021: BS 76 completed
Sun Nov  7 04:12:15 2021: BS 77 completed
Sun Nov  7 04:12:52 2021: BS 78 completed
Sun Nov  7 04:13:29 2021: BS 79 completed
Sun Nov  7 04:14:06 2021: BS 80 completed
Sun Nov  7 04:14:43 2021: BS 81 completed
Sun Nov  7 04:15:20 2021: BS 82 completed
Sun Nov  7 04:15:57 2021: BS 83 completed
Sun Nov  7 04:16:34 2021: BS 84 completed
Sun Nov  7 04:17:11 2021: BS 85 completed
Sun Nov  7 04:17:48 2021: BS 86 completed
Sun Nov  7 04:18:25 2021: BS 87 completed
Sun Nov  7 04:19:02 2021: BS 88 completed
Sun Nov  7 04:19:39 2021: BS 89 completed
Sun Nov  7 04:20:16 2021: BS 90 completed
Sun Nov  7 04:20:53 2021: BS 91 completed
Sun Nov  7 04:21:30 2021: BS 92 completed
Sun Nov  7 04:22:07 2021: BS 93 completed
Sun Nov  7 04:22:44 2021: BS 94 completed
Sun Nov  7 04:23:21 2021: BS 95 completed
Sun Nov  7 04:23:58 2021: BS 96 completed
Sun Nov  7 04:24:35 2021: BS 97 completed
Sun Nov  7 04:25:12 2021: BS 98 completed
Sun Nov  7 04:25:49 2021: BS 99 completed
Sun Nov  7 04:26:26 2021: BS 100 completed
Sun Nov  7 04:27:03 2021: BS 101 completed
Sun Nov  7 04:27:40 2021: BS 102 completed
Sun Nov  7 04:28:17 2021: BS 103 completed
Sun Nov  7 04:28:54 2021: BS 104 completed
Sun Nov  7 04:29:31 2021: BS 105 completed
Sun Nov  7 04:30:08 2021: BS 106 completed
Sun Nov  7 04:30:45 2021: BS 107 completed
Sun Nov  7 04:31:22 2021: BS 108 completed
Sun Nov  7 04:31:59 2021: BS 109 completed
Sun Nov  7 04:32:36 2021: BS 110 completed
Sun Nov  7 04:33:12 2021: BS 111 completed
Sun Nov  7 04:33:49 2021: BS 112 completed
Sun Nov  7 04:34:26 2021: BS 113 completed
Sun Nov  7 04:35:03 2021: BS 114 completed
Sun Nov  7 04:35:40 2021: BS 115 completed
Sun Nov  7 04:36:17 2021: BS 116 completed
Sun Nov  7 04:36:54 2021: BS 117 completed
Sun Nov  7 04:37:31 2021: BS 118 completed
Sun Nov  7 04:38:08 2021: BS 119 completed
Sun Nov  7 04:38:46 2021: BS 120 completed
Sun Nov  7 04:39:22 2021: BS 121 completed
Sun Nov  7 04:39:59 2021: BS 122 completed
Sun Nov  7 04:40:36 2021: BS 123 completed
Sun Nov  7 04:41:13 2021: BS 124 completed
Sun Nov  7 04:41:50 2021: BS 125 completed
Sun Nov  7 04:42:27 2021: BS 126 completed
Sun Nov  7 04:43:04 2021: BS 127 completed
Sun Nov  7 04:43:41 2021: BS 128 completed
Sun Nov  7 04:44:18 2021: BS 129 completed
Sun Nov  7 04:44:55 2021: BS 130 completed
Sun Nov  7 04:45:32 2021: BS 131 completed
Sun Nov  7 04:46:09 2021: BS 132 completed
Sun Nov  7 04:46:46 2021: BS 133 completed
Sun Nov  7 04:47:23 2021: BS 134 completed
Sun Nov  7 04:48:00 2021: BS 135 completed
Sun Nov  7 04:48:37 2021: BS 136 completed
Sun Nov  7 04:49:14 2021: BS 137 completed
Sun Nov  7 04:49:51 2021: BS 138 completed
Sun Nov  7 04:50:28 2021: BS 139 completed
Sun Nov  7 04:51:05 2021: BS 140 completed
Sun Nov  7 04:51:42 2021: BS 141 completed
Sun Nov  7 04:52:19 2021: BS 142 completed
Sun Nov  7 04:52:56 2021: BS 143 completed
Sun Nov  7 04:53:33 2021: BS 144 completed
Sun Nov  7 04:54:10 2021: BS 145 completed
Sun Nov  7 04:54:52 2021: BS 146 completed
Sun Nov  7 04:55:24 2021: BS 147 completed
Sun Nov  7 04:56:00 2021: BS 148 completed
Sun Nov  7 04:56:37 2021: BS 149 completed
Sun Nov  7 04:57:14 2021: BS 150 completed
Sun Nov  7 04:57:51 2021: BS 151 completed
Sun Nov  7 04:58:28 2021: BS 152 completed
Sun Nov  7 04:59:05 2021: BS 153 completed
Sun Nov  7 04:59:42 2021: BS 154 completed
Sun Nov  7 05:00:19 2021: BS 155 completed
Sun Nov  7 05:00:57 2021: BS 156 completed
Sun Nov  7 05:01:33 2021: BS 157 completed
Sun Nov  7 05:02:10 2021: BS 158 completed
Sun Nov  7 05:02:47 2021: BS 159 completed
Sun Nov  7 05:03:24 2021: BS 160 completed
Sun Nov  7 05:04:01 2021: BS 161 completed
Sun Nov  7 05:04:38 2021: BS 162 completed
Sun Nov  7 05:05:15 2021: BS 163 completed
Sun Nov  7 05:05:52 2021: BS 164 completed
Sun Nov  7 05:06:31 2021: BS 165 completed
Sun Nov  7 05:07:06 2021: BS 166 completed
Sun Nov  7 05:07:43 2021: BS 167 completed
Sun Nov  7 05:08:20 2021: BS 168 completed
Sun Nov  7 05:08:57 2021: BS 169 completed
Sun Nov  7 05:09:34 2021: BS 170 completed
Sun Nov  7 05:10:11 2021: BS 171 completed
Sun Nov  7 05:10:49 2021: BS 172 completed
Sun Nov  7 05:11:25 2021: BS 173 completed
Sun Nov  7 05:12:02 2021: BS 174 completed
Sun Nov  7 05:12:39 2021: BS 175 completed
Sun Nov  7 05:13:16 2021: BS 176 completed
Sun Nov  7 05:13:53 2021: BS 177 completed
Sun Nov  7 05:14:30 2021: BS 178 completed
Sun Nov  7 05:15:07 2021: BS 179 completed
Sun Nov  7 05:15:44 2021: BS 180 completed
Sun Nov  7 05:16:21 2021: BS 181 completed
Sun Nov  7 05:16:57 2021: BS 182 completed
Sun Nov  7 05:17:34 2021: BS 183 completed
Sun Nov  7 05:18:11 2021: BS 184 completed
Sun Nov  7 05:18:48 2021: BS 185 completed
Sun Nov  7 05:19:25 2021: BS 186 completed
Sun Nov  7 05:20:02 2021: BS 187 completed
Sun Nov  7 05:20:39 2021: BS 188 completed
Sun Nov  7 05:21:16 2021: BS 189 completed
Sun Nov  7 05:21:53 2021: BS 190 completed
Sun Nov  7 05:22:32 2021: BS 191 completed
Sun Nov  7 05:23:07 2021: BS 192 completed
Sun Nov  7 05:23:44 2021: BS 193 completed
Sun Nov  7 05:24:21 2021: BS 194 completed
Sun Nov  7 05:24:58 2021: BS 195 completed
Sun Nov  7 05:25:35 2021: BS 196 completed
Sun Nov  7 05:26:12 2021: BS 197 completed
Sun Nov  7 05:26:49 2021: BS 198 completed
Sun Nov  7 05:27:26 2021: BS 199 completed
Sun Nov  7 05:28:03 2021: BS 200 completed
Sun Nov  7 05:28:40 2021: BS 201 completed
Sun Nov  7 05:29:17 2021: BS 202 completed
Sun Nov  7 05:29:57 2021: BS 203 completed
Sun Nov  7 05:30:31 2021: BS 204 completed
Sun Nov  7 05:31:08 2021: BS 205 completed
Sun Nov  7 05:31:45 2021: BS 206 completed
Sun Nov  7 05:32:22 2021: BS 207 completed
Sun Nov  7 05:32:59 2021: BS 208 completed
Sun Nov  7 05:33:36 2021: BS 209 completed
Sun Nov  7 05:34:13 2021: BS 210 completed
Sun Nov  7 05:34:50 2021: BS 211 completed
Sun Nov  7 05:35:27 2021: BS 212 completed
Sun Nov  7 05:36:04 2021: BS 213 completed
Sun Nov  7 05:36:41 2021: BS 214 completed
Sun Nov  7 05:37:18 2021: BS 215 completed
Sun Nov  7 05:37:55 2021: BS 216 completed
Sun Nov  7 05:38:31 2021: BS 217 completed
Sun Nov  7 05:39:09 2021: BS 218 completed
Sun Nov  7 05:39:45 2021: BS 219 completed
Sun Nov  7 05:40:22 2021: BS 220 completed
Sun Nov  7 05:41:00 2021: BS 221 completed
Sun Nov  7 05:41:36 2021: BS 222 completed
Sun Nov  7 05:42:13 2021: BS 223 completed
Sun Nov  7 05:42:50 2021: BS 224 completed
Sun Nov  7 05:43:28 2021: BS 225 completed
Sun Nov  7 05:44:04 2021: BS 226 completed
Sun Nov  7 05:44:41 2021: BS 227 completed
Sun Nov  7 05:45:18 2021: BS 228 completed
Sun Nov  7 05:45:55 2021: BS 229 completed
Sun Nov  7 05:46:32 2021: BS 230 completed
Sun Nov  7 05:47:09 2021: BS 231 completed
Sun Nov  7 05:47:46 2021: BS 232 completed
Sun Nov  7 05:48:23 2021: BS 233 completed
Sun Nov  7 05:49:00 2021: BS 234 completed
Sun Nov  7 05:49:37 2021: BS 235 completed
Sun Nov  7 05:50:14 2021: BS 236 completed
Sun Nov  7 05:50:51 2021: BS 237 completed
Sun Nov  7 05:51:28 2021: BS 238 completed
Sun Nov  7 05:52:05 2021: BS 239 completed
Sun Nov  7 05:52:42 2021: BS 240 completed
Sun Nov  7 05:53:19 2021: BS 241 completed
Sun Nov  7 05:53:56 2021: BS 242 completed
Sun Nov  7 05:54:33 2021: BS 243 completed
Sun Nov  7 05:55:10 2021: BS 244 completed
Sun Nov  7 05:55:47 2021: BS 245 completed
Sun Nov  7 05:56:24 2021: BS 246 completed
Sun Nov  7 05:57:01 2021: BS 247 completed
Sun Nov  7 05:57:38 2021: BS 248 completed
Sun Nov  7 05:58:15 2021: BS 249 completed
Sun Nov  7 05:58:52 2021: BS 250 completed
Sun Nov  7 05:59:29 2021: BS 251 completed
Sun Nov  7 06:00:06 2021: BS 252 completed
Sun Nov  7 06:00:42 2021: BS 253 completed
Sun Nov  7 06:01:19 2021: BS 254 completed
Sun Nov  7 06:01:56 2021: BS 255 completed
Sun Nov  7 06:02:33 2021: BS 256 completed
Sun Nov  7 06:03:10 2021: BS 257 completed
Sun Nov  7 06:03:47 2021: BS 258 completed
Sun Nov  7 06:04:24 2021: BS 259 completed
Sun Nov  7 06:05:01 2021: BS 260 completed
Sun Nov  7 06:05:38 2021: BS 261 completed
Sun Nov  7 06:06:15 2021: BS 262 completed
Sun Nov  7 06:06:52 2021: BS 263 completed
Sun Nov  7 06:07:29 2021: BS 264 completed
Sun Nov  7 06:08:06 2021: BS 265 completed
Sun Nov  7 06:08:43 2021: BS 266 completed
Sun Nov  7 06:09:20 2021: BS 267 completed
Sun Nov  7 06:09:57 2021: BS 268 completed
Sun Nov  7 06:10:34 2021: BS 269 completed
Sun Nov  7 06:11:11 2021: BS 270 completed
Sun Nov  7 06:11:48 2021: BS 271 completed
Sun Nov  7 06:12:25 2021: BS 272 completed
Sun Nov  7 06:13:02 2021: BS 273 completed
Sun Nov  7 06:13:39 2021: BS 274 completed
Sun Nov  7 06:14:18 2021: BS 275 completed
Sun Nov  7 06:14:58 2021: BS 276 completed
Sun Nov  7 06:15:30 2021: BS 277 completed
Sun Nov  7 06:16:07 2021: BS 278 completed
Sun Nov  7 06:16:44 2021: BS 279 completed
Sun Nov  7 06:17:21 2021: BS 280 completed
Sun Nov  7 06:17:58 2021: BS 281 completed
Sun Nov  7 06:18:35 2021: BS 282 completed
Sun Nov  7 06:19:12 2021: BS 283 completed
Sun Nov  7 06:19:49 2021: BS 284 completed
Sun Nov  7 06:20:26 2021: BS 285 completed
Sun Nov  7 06:21:03 2021: BS 286 completed
Sun Nov  7 06:21:40 2021: BS 287 completed
Sun Nov  7 06:22:16 2021: BS 288 completed
Sun Nov  7 06:22:53 2021: BS 289 completed
Sun Nov  7 06:23:30 2021: BS 290 completed
Sun Nov  7 06:24:07 2021: BS 291 completed
Sun Nov  7 06:24:44 2021: BS 292 completed
Sun Nov  7 06:25:21 2021: BS 293 completed
Sun Nov  7 06:25:58 2021: BS 294 completed
Sun Nov  7 06:26:35 2021: BS 295 completed
Sun Nov  7 06:27:12 2021: BS 296 completed
Sun Nov  7 06:27:50 2021: BS 297 completed
Sun Nov  7 06:28:26 2021: BS 298 completed
Sun Nov  7 06:29:04 2021: BS 299 completed
Sun Nov  7 06:29:40 2021: BS 300 completed
Sun Nov  7 06:30:17 2021: BS 301 completed
Sun Nov  7 06:30:54 2021: BS 302 completed
Sun Nov  7 06:31:31 2021: BS 303 completed
Sun Nov  7 06:32:08 2021: BS 304 completed
Sun Nov  7 06:32:45 2021: BS 305 completed
Sun Nov  7 06:33:22 2021: BS 306 completed
Sun Nov  7 06:33:59 2021: BS 307 completed
Sun Nov  7 06:34:36 2021: BS 308 completed
Sun Nov  7 06:35:13 2021: BS 309 completed
Sun Nov  7 06:35:50 2021: BS 310 completed
Sun Nov  7 06:36:27 2021: BS 311 completed
Sun Nov  7 06:37:04 2021: BS 312 completed
Sun Nov  7 06:37:41 2021: BS 313 completed
Sun Nov  7 06:38:18 2021: BS 314 completed
Sun Nov  7 06:38:55 2021: BS 315 completed
Sun Nov  7 06:39:32 2021: BS 316 completed
Sun Nov  7 06:40:09 2021: BS 317 completed
Sun Nov  7 06:40:46 2021: BS 318 completed
Sun Nov  7 06:41:23 2021: BS 319 completed
Sun Nov  7 06:42:00 2021: BS 320 completed
Sun Nov  7 06:42:37 2021: BS 321 completed
Sun Nov  7 06:43:14 2021: BS 322 completed
Sun Nov  7 06:43:51 2021: BS 323 completed
Sun Nov  7 06:44:27 2021: BS 324 completed
Sun Nov  7 06:45:07 2021: BS 325 completed
Sun Nov  7 06:45:41 2021: BS 326 completed
Sun Nov  7 06:46:18 2021: BS 327 completed
Sun Nov  7 06:46:55 2021: BS 328 completed
Sun Nov  7 06:47:32 2021: BS 329 completed
Sun Nov  7 06:48:09 2021: BS 330 completed
Sun Nov  7 06:48:46 2021: BS 331 completed
Sun Nov  7 06:49:23 2021: BS 332 completed
Sun Nov  7 06:50:00 2021: BS 333 completed
Sun Nov  7 06:50:37 2021: BS 334 completed
Sun Nov  7 06:51:14 2021: BS 335 completed
Sun Nov  7 06:51:51 2021: BS 336 completed
Sun Nov  7 06:52:28 2021: BS 337 completed
Sun Nov  7 06:53:05 2021: BS 338 completed
Sun Nov  7 06:53:42 2021: BS 339 completed
Sun Nov  7 06:54:19 2021: BS 340 completed
Sun Nov  7 06:54:56 2021: BS 341 completed
Sun Nov  7 06:55:33 2021: BS 342 completed
Sun Nov  7 06:56:10 2021: BS 343 completed
Sun Nov  7 06:56:47 2021: BS 344 completed
Sun Nov  7 06:57:24 2021: BS 345 completed
Sun Nov  7 06:58:01 2021: BS 346 completed
Sun Nov  7 06:58:38 2021: BS 347 completed
Sun Nov  7 06:59:15 2021: BS 348 completed
Sun Nov  7 06:59:52 2021: BS 349 completed
Sun Nov  7 07:00:29 2021: BS 350 completed
Sun Nov  7 07:01:07 2021: BS 351 completed
Sun Nov  7 07:01:43 2021: BS 352 completed
Sun Nov  7 07:02:20 2021: BS 353 completed
Sun Nov  7 07:02:57 2021: BS 354 completed
Sun Nov  7 07:03:43 2021: BS 355 completed
Sun Nov  7 07:04:11 2021: BS 356 completed
Sun Nov  7 07:04:48 2021: BS 357 completed
Sun Nov  7 07:05:25 2021: BS 358 completed
Sun Nov  7 07:06:02 2021: BS 359 completed
Sun Nov  7 07:06:38 2021: BS 360 completed
Sun Nov  7 07:07:15 2021: BS 361 completed
Sun Nov  7 07:07:52 2021: BS 362 completed
Sun Nov  7 07:08:29 2021: BS 363 completed
Sun Nov  7 07:09:06 2021: BS 364 completed
Sun Nov  7 07:09:43 2021: BS 365 completed
Sun Nov  7 07:10:20 2021: BS 366 completed
Sun Nov  7 07:10:57 2021: BS 367 completed
Sun Nov  7 07:11:34 2021: BS 368 completed
Sun Nov  7 07:12:11 2021: BS 369 completed
Sun Nov  7 07:12:48 2021: BS 370 completed
Sun Nov  7 07:13:25 2021: BS 371 completed
Sun Nov  7 07:14:02 2021: BS 372 completed
Sun Nov  7 07:14:39 2021: BS 373 completed
Sun Nov  7 07:15:16 2021: BS 374 completed
Sun Nov  7 07:15:53 2021: BS 375 completed
Sun Nov  7 07:16:30 2021: BS 376 completed
Sun Nov  7 07:17:07 2021: BS 377 completed
Sun Nov  7 07:17:44 2021: BS 378 completed
Sun Nov  7 07:18:21 2021: BS 379 completed
Sun Nov  7 07:18:58 2021: BS 380 completed
Sun Nov  7 07:19:35 2021: BS 381 completed
Sun Nov  7 07:20:12 2021: BS 382 completed
Sun Nov  7 07:20:49 2021: BS 383 completed
Sun Nov  7 07:21:26 2021: BS 384 completed
Sun Nov  7 07:22:03 2021: BS 385 completed
Sun Nov  7 07:22:40 2021: BS 386 completed
Sun Nov  7 07:23:17 2021: BS 387 completed
Sun Nov  7 07:23:54 2021: BS 388 completed
Sun Nov  7 07:24:31 2021: BS 389 completed
Sun Nov  7 07:25:08 2021: BS 390 completed
Sun Nov  7 07:25:45 2021: BS 391 completed
Sun Nov  7 07:26:22 2021: BS 392 completed
Sun Nov  7 07:27:00 2021: BS 393 completed
Sun Nov  7 07:27:36 2021: BS 394 completed
Sun Nov  7 07:28:12 2021: BS 395 completed
Sun Nov  7 07:28:49 2021: BS 396 completed
Sun Nov  7 07:29:26 2021: BS 397 completed
Sun Nov  7 07:30:03 2021: BS 398 completed
Sun Nov  7 07:30:40 2021: BS 399 completed
Sun Nov  7 07:31:17 2021: BS 400 completed
Sun Nov  7 07:31:54 2021: BS 401 completed
Sun Nov  7 07:32:31 2021: BS 402 completed
Sun Nov  7 07:33:08 2021: BS 403 completed
Sun Nov  7 07:33:45 2021: BS 404 completed
Sun Nov  7 07:34:22 2021: BS 405 completed
Sun Nov  7 07:34:59 2021: BS 406 completed
Sun Nov  7 07:35:36 2021: BS 407 completed
Sun Nov  7 07:36:13 2021: BS 408 completed
Sun Nov  7 07:36:50 2021: BS 409 completed
Sun Nov  7 07:37:27 2021: BS 410 completed
Sun Nov  7 07:38:04 2021: BS 411 completed
Sun Nov  7 07:38:41 2021: BS 412 completed
Sun Nov  7 07:39:18 2021: BS 413 completed
Sun Nov  7 07:39:55 2021: BS 414 completed
Sun Nov  7 07:40:32 2021: BS 415 completed
Sun Nov  7 07:41:09 2021: BS 416 completed
Sun Nov  7 07:41:46 2021: BS 417 completed
Sun Nov  7 07:42:23 2021: BS 418 completed
Sun Nov  7 07:43:00 2021: BS 419 completed
Sun Nov  7 07:43:37 2021: BS 420 completed
Sun Nov  7 07:44:14 2021: BS 421 completed
Sun Nov  7 07:44:51 2021: BS 422 completed
Sun Nov  7 07:45:28 2021: BS 423 completed
Sun Nov  7 07:46:05 2021: BS 424 completed
Sun Nov  7 07:46:42 2021: BS 425 completed
Sun Nov  7 07:47:19 2021: BS 426 completed
Sun Nov  7 07:47:56 2021: BS 427 completed
Sun Nov  7 07:48:34 2021: BS 428 completed
Sun Nov  7 07:49:10 2021: BS 429 completed
Sun Nov  7 07:49:47 2021: BS 430 completed
Sun Nov  7 07:50:23 2021: BS 431 completed
Sun Nov  7 07:51:00 2021: BS 432 completed
Sun Nov  7 07:51:37 2021: BS 433 completed
Sun Nov  7 07:52:14 2021: BS 434 completed
Sun Nov  7 07:52:51 2021: BS 435 completed
Sun Nov  7 07:53:28 2021: BS 436 completed
Sun Nov  7 07:54:05 2021: BS 437 completed
Sun Nov  7 07:54:42 2021: BS 438 completed
Sun Nov  7 07:55:19 2021: BS 439 completed
Sun Nov  7 07:55:56 2021: BS 440 completed
Sun Nov  7 07:56:33 2021: BS 441 completed
Sun Nov  7 07:57:10 2021: BS 442 completed
Sun Nov  7 07:57:47 2021: BS 443 completed
Sun Nov  7 07:58:24 2021: BS 444 completed
Sun Nov  7 07:59:01 2021: BS 445 completed
Sun Nov  7 07:59:38 2021: BS 446 completed
Sun Nov  7 08:00:15 2021: BS 447 completed
Sun Nov  7 08:00:52 2021: BS 448 completed
Sun Nov  7 08:01:29 2021: BS 449 completed
Sun Nov  7 08:02:06 2021: BS 450 completed
Sun Nov  7 08:02:43 2021: BS 451 completed
Sun Nov  7 08:03:20 2021: BS 452 completed
Sun Nov  7 08:03:57 2021: BS 453 completed
Sun Nov  7 08:04:34 2021: BS 454 completed
Sun Nov  7 08:05:11 2021: BS 455 completed
Sun Nov  7 08:05:49 2021: BS 456 completed
Sun Nov  7 08:06:25 2021: BS 457 completed
Sun Nov  7 08:07:02 2021: BS 458 completed
Sun Nov  7 08:07:39 2021: BS 459 completed
Sun Nov  7 08:08:16 2021: BS 460 completed
Sun Nov  7 08:08:53 2021: BS 461 completed
Sun Nov  7 08:09:30 2021: BS 462 completed
Sun Nov  7 08:10:07 2021: BS 463 completed
Sun Nov  7 08:10:44 2021: BS 464 completed
Sun Nov  7 08:11:21 2021: BS 465 completed
Sun Nov  7 08:11:57 2021: BS 466 completed
Sun Nov  7 08:12:34 2021: BS 467 completed
Sun Nov  7 08:13:11 2021: BS 468 completed
Sun Nov  7 08:13:49 2021: BS 469 completed
Sun Nov  7 08:14:25 2021: BS 470 completed
Sun Nov  7 08:15:02 2021: BS 471 completed
Sun Nov  7 08:15:39 2021: BS 472 completed
Sun Nov  7 08:16:16 2021: BS 473 completed
Sun Nov  7 08:16:53 2021: BS 474 completed
Sun Nov  7 08:17:30 2021: BS 475 completed
Sun Nov  7 08:18:07 2021: BS 476 completed
Sun Nov  7 08:18:44 2021: BS 477 completed
Sun Nov  7 08:19:21 2021: BS 478 completed
Sun Nov  7 08:19:58 2021: BS 479 completed
Sun Nov  7 08:20:35 2021: BS 480 completed
Sun Nov  7 08:21:12 2021: BS 481 completed
Sun Nov  7 08:21:49 2021: BS 482 completed
Sun Nov  7 08:22:28 2021: BS 483 completed
Sun Nov  7 08:23:03 2021: BS 484 completed
Sun Nov  7 08:23:40 2021: BS 485 completed
Sun Nov  7 08:24:18 2021: BS 486 completed
Sun Nov  7 08:24:54 2021: BS 487 completed
Sun Nov  7 08:25:31 2021: BS 488 completed
Sun Nov  7 08:26:08 2021: BS 489 completed
Sun Nov  7 08:26:45 2021: BS 490 completed
Sun Nov  7 08:27:22 2021: BS 491 completed
Sun Nov  7 08:27:59 2021: BS 492 completed
Sun Nov  7 08:28:36 2021: BS 493 completed
Sun Nov  7 08:29:13 2021: BS 494 completed
Sun Nov  7 08:29:50 2021: BS 495 completed
Sun Nov  7 08:30:27 2021: BS 496 completed
Sun Nov  7 08:31:04 2021: BS 497 completed
Sun Nov  7 08:31:41 2021: BS 498 completed
Sun Nov  7 08:32:18 2021: BS 499 completed
Sun Nov  7 08:32:55 2021: BS 500 completed
Sun Nov  7 08:33:32 2021: BS 501 completed
Sun Nov  7 08:34:08 2021: BS 502 completed
Sun Nov  7 08:34:45 2021: BS 503 completed
Sun Nov  7 08:35:22 2021: BS 504 completed
Sun Nov  7 08:35:59 2021: BS 505 completed
Sun Nov  7 08:36:36 2021: BS 506 completed
Sun Nov  7 08:37:13 2021: BS 507 completed
Sun Nov  7 08:37:50 2021: BS 508 completed
Sun Nov  7 08:38:27 2021: BS 509 completed
Sun Nov  7 08:39:06 2021: BS 510 completed
Sun Nov  7 08:39:41 2021: BS 511 completed
Sun Nov  7 08:40:18 2021: BS 512 completed
Sun Nov  7 08:40:55 2021: BS 513 completed
Sun Nov  7 08:41:32 2021: BS 514 completed
Sun Nov  7 08:42:09 2021: BS 515 completed
Sun Nov  7 08:42:46 2021: BS 516 completed
Sun Nov  7 08:43:23 2021: BS 517 completed
Sun Nov  7 08:44:00 2021: BS 518 completed
Sun Nov  7 08:44:37 2021: BS 519 completed
Sun Nov  7 08:45:14 2021: BS 520 completed
Sun Nov  7 08:45:51 2021: BS 521 completed
Sun Nov  7 08:46:28 2021: BS 522 completed
Sun Nov  7 08:47:05 2021: BS 523 completed
Sun Nov  7 08:47:42 2021: BS 524 completed
Sun Nov  7 08:48:19 2021: BS 525 completed
Sun Nov  7 08:48:56 2021: BS 526 completed
Sun Nov  7 08:49:33 2021: BS 527 completed
Sun Nov  7 08:50:10 2021: BS 528 completed
Sun Nov  7 08:50:47 2021: BS 529 completed
Sun Nov  7 08:51:24 2021: BS 530 completed
Sun Nov  7 08:52:01 2021: BS 531 completed
Sun Nov  7 08:52:40 2021: BS 532 completed
Sun Nov  7 08:53:15 2021: BS 533 completed
Sun Nov  7 08:53:52 2021: BS 534 completed
Sun Nov  7 08:54:29 2021: BS 535 completed
Sun Nov  7 08:55:06 2021: BS 536 completed
Sun Nov  7 08:55:43 2021: BS 537 completed
Sun Nov  7 08:56:19 2021: BS 538 completed
Sun Nov  7 08:56:56 2021: BS 539 completed
Sun Nov  7 08:57:33 2021: BS 540 completed
Sun Nov  7 08:58:10 2021: BS 541 completed
Sun Nov  7 08:58:47 2021: BS 542 completed
Sun Nov  7 08:59:24 2021: BS 543 completed
Sun Nov  7 09:00:01 2021: BS 544 completed
Sun Nov  7 09:00:38 2021: BS 545 completed
Sun Nov  7 09:01:15 2021: BS 546 completed
Sun Nov  7 09:01:52 2021: BS 547 completed
Sun Nov  7 09:02:29 2021: BS 548 completed
Sun Nov  7 09:03:06 2021: BS 549 completed
Sun Nov  7 09:03:44 2021: BS 550 completed
Sun Nov  7 09:04:20 2021: BS 551 completed
Sun Nov  7 09:04:57 2021: BS 552 completed
Sun Nov  7 09:05:34 2021: BS 553 completed
Sun Nov  7 09:06:11 2021: BS 554 completed
Sun Nov  7 09:06:48 2021: BS 555 completed
Sun Nov  7 09:07:26 2021: BS 556 completed
Sun Nov  7 09:08:02 2021: BS 557 completed
Sun Nov  7 09:08:39 2021: BS 558 completed
Sun Nov  7 09:09:16 2021: BS 559 completed
Sun Nov  7 09:09:53 2021: BS 560 completed
Sun Nov  7 09:10:30 2021: BS 561 completed
Sun Nov  7 09:11:07 2021: BS 562 completed
Sun Nov  7 09:11:44 2021: BS 563 completed
Sun Nov  7 09:12:21 2021: BS 564 completed
Sun Nov  7 09:12:58 2021: BS 565 completed
Sun Nov  7 09:13:35 2021: BS 566 completed
Sun Nov  7 09:14:12 2021: BS 567 completed
Sun Nov  7 09:14:49 2021: BS 568 completed
Sun Nov  7 09:15:26 2021: BS 569 completed
Sun Nov  7 09:16:03 2021: BS 570 completed
Sun Nov  7 09:16:40 2021: BS 571 completed
Sun Nov  7 09:17:17 2021: BS 572 completed
Sun Nov  7 09:17:53 2021: BS 573 completed
Sun Nov  7 09:18:30 2021: BS 574 completed
Sun Nov  7 09:19:07 2021: BS 575 completed
Sun Nov  7 09:19:44 2021: BS 576 completed
Sun Nov  7 09:20:21 2021: BS 577 completed
Sun Nov  7 09:20:58 2021: BS 578 completed
Sun Nov  7 09:21:35 2021: BS 579 completed
Sun Nov  7 09:22:12 2021: BS 580 completed
Sun Nov  7 09:22:49 2021: BS 581 completed
Sun Nov  7 09:22:59 2021: Acquisition complete
