# Supplementary material for: Synthesis of Benzo[c]cinnolinium Salts from 2-Azobiaryls by Copper(II) or Electrochemical Oxidation
Source: Org Lett. 2024 Feb 15;26(8):1694–8. doi: 10.1021/acs.orglett.4c00213 (PMC10913080; doi:10.1021/acs.orglett.4c00213)
Supplement: Supplementary file 2 — ol4c00213_si_002.zip [file ol4c00213_si_002.zip › FID for Publication/3r/13C/log]

Sun Nov 26 01:56:41 2023: Experiment started
Sun Nov 26 01:57:20 2023: BS 1 completed
Sun Nov 26 01:57:57 2023: BS 2 completed
Sun Nov 26 01:58:34 2023: BS 3 completed
Sun Nov 26 01:59:11 2023: BS 4 completed
Sun Nov 26 01:59:47 2023: BS 5 completed
Sun Nov 26 02:00:24 2023: BS 6 completed
Sun Nov 26 02:01:01 2023: BS 7 completed
Sun Nov 26 02:01:38 2023: BS 8 completed
Sun Nov 26 02:02:15 2023: BS 9 completed
Sun Nov 26 02:02:52 2023: BS 10 completed
Sun Nov 26 02:03:29 2023: BS 11 completed
Sun Nov 26 02:04:06 2023: BS 12 completed
Sun Nov 26 02:04:43 2023: BS 13 completed
Sun Nov 26 02:05:20 2023: BS 14 completed
Sun Nov 26 02:05:57 2023: BS 15 completed
Sun Nov 26 02:06:34 2023: BS 16 completed
Sun Nov 26 02:07:11 2023: BS 17 completed
Sun Nov 26 02:07:48 2023: BS 18 completed
Sun Nov 26 02:08:25 2023: BS 19 completed
Sun Nov 26 02:09:02 2023: BS 20 completed
Sun Nov 26 02:09:39 2023: BS 21 completed
Sun Nov 26 02:10:16 2023: BS 22 completed
Sun Nov 26 02:10:53 2023: BS 23 completed
Sun Nov 26 02:11:30 2023: BS 24 completed
Sun Nov 26 02:12:07 2023: BS 25 completed
Sun Nov 26 02:12:44 2023: BS 26 completed
Sun Nov 26 02:13:21 2023: BS 27 completed
Sun Nov 26 02:13:58 2023: BS 28 completed
Sun Nov 26 02:14:35 2023: BS 29 completed
Sun Nov 26 02:15:12 2023: BS 30 completed
Sun Nov 26 02:15:49 2023: BS 31 completed
Sun Nov 26 02:16:26 2023: BS 32 completed
Sun Nov 26 02:17:03 2023: BS 33 completed
Sun Nov 26 02:17:40 2023: BS 34 completed
Sun Nov 26 02:18:17 2023: BS 35 completed
Sun Nov 26 02:18:54 2023: BS 36 completed
Sun Nov 26 02:19:31 2023: BS 37 completed
Sun Nov 26 02:20:08 2023: BS 38 completed
Sun Nov 26 02:20:45 2023: BS 39 completed
Sun Nov 26 02:21:22 2023: BS 40 completed
Sun Nov 26 02:21:58 2023: BS 41 completed
Sun Nov 26 02:22:35 2023: BS 42 completed
Sun Nov 26 02:23:12 2023: BS 43 completed
Sun Nov 26 02:23:49 2023: BS 44 completed
Sun Nov 26 02:24:26 2023: BS 45 completed
Sun Nov 26 02:25:03 2023: BS 46 completed
Sun Nov 26 02:25:40 2023: BS 47 completed
Sun Nov 26 02:26:17 2023: BS 48 completed
Sun Nov 26 02:26:54 2023: BS 49 completed
Sun Nov 26 02:27:31 2023: BS 50 completed
Sun Nov 26 02:28:08 2023: BS 51 completed
Sun Nov 26 02:28:45 2023: BS 52 completed
Sun Nov 26 02:29:22 2023: BS 53 completed
Sun Nov 26 02:29:59 2023: BS 54 completed
Sun Nov 26 02:30:36 2023: BS 55 completed
Sun Nov 26 02:31:13 2023: BS 56 completed
Sun Nov 26 02:31:50 2023: BS 57 completed
Sun Nov 26 02:32:27 2023: BS 58 completed
Sun Nov 26 02:33:04 2023: BS 59 completed
Sun Nov 26 02:33:41 2023: BS 60 completed
Sun Nov 26 02:34:18 2023: BS 61 completed
Sun Nov 26 02:34:55 2023: BS 62 completed
Sun Nov 26 02:35:32 2023: BS 63 completed
Sun Nov 26 02:36:09 2023: BS 64 completed
Sun Nov 26 02:36:46 2023: BS 65 completed
Sun Nov 26 02:37:23 2023: BS 66 completed
Sun Nov 26 02:38:00 2023: BS 67 completed
Sun Nov 26 02:38:37 2023: BS 68 completed
Sun Nov 26 02:39:14 2023: BS 69 completed
Sun Nov 26 02:39:51 2023: BS 70 completed
Sun Nov 26 02:40:28 2023: BS 71 completed
Sun Nov 26 02:41:05 2023: BS 72 completed
Sun Nov 26 02:41:42 2023: BS 73 completed
Sun Nov 26 02:42:19 2023: BS 74 completed
Sun Nov 26 02:42:56 2023: BS 75 completed
Sun Nov 26 02:43:33 2023: BS 76 completed
Sun Nov 26 02:44:09 2023: BS 77 completed
Sun Nov 26 02:44:46 2023: BS 78 completed
Sun Nov 26 02:45:23 2023: BS 79 completed
Sun Nov 26 02:46:00 2023: BS 80 completed
Sun Nov 26 02:46:37 2023: BS 81 completed
Sun Nov 26 02:47:14 2023: BS 82 completed
Sun Nov 26 02:47:51 2023: BS 83 completed
Sun Nov 26 02:48:28 2023: BS 84 completed
Sun Nov 26 02:49:05 2023: BS 85 completed
Sun Nov 26 02:49:42 2023: BS 86 completed
Sun Nov 26 02:50:19 2023: BS 87 completed
Sun Nov 26 02:50:56 2023: BS 88 completed
Sun Nov 26 02:51:33 2023: BS 89 completed
Sun Nov 26 02:52:10 2023: BS 90 completed
Sun Nov 26 02:52:47 2023: BS 91 completed
Sun Nov 26 02:53:24 2023: BS 92 completed
Sun Nov 26 02:54:01 2023: BS 93 completed
Sun Nov 26 02:54:38 2023: BS 94 completed
Sun Nov 26 02:55:15 2023: BS 95 completed
Sun Nov 26 02:55:52 2023: BS 96 completed
Sun Nov 26 02:56:29 2023: BS 97 completed
Sun Nov 26 02:57:06 2023: BS 98 completed
Sun Nov 26 02:57:43 2023: BS 99 completed
Sun Nov 26 02:58:20 2023: BS 100 completed
Sun Nov 26 02:58:57 2023: BS 101 completed
Sun Nov 26 02:59:34 2023: BS 102 completed
Sun Nov 26 03:00:11 2023: BS 103 completed
Sun Nov 26 03:00:48 2023: BS 104 completed
Sun Nov 26 03:01:25 2023: BS 105 completed
Sun Nov 26 03:02:02 2023: BS 106 completed
Sun Nov 26 03:02:39 2023: BS 107 completed
Sun Nov 26 03:03:16 2023: BS 108 completed
Sun Nov 26 03:03:53 2023: BS 109 completed
Sun Nov 26 03:04:30 2023: BS 110 completed
Sun Nov 26 03:05:07 2023: BS 111 completed
Sun Nov 26 03:05:44 2023: BS 112 completed
Sun Nov 26 03:06:20 2023: BS 113 completed
Sun Nov 26 03:06:57 2023: BS 114 completed
Sun Nov 26 03:07:34 2023: BS 115 completed
Sun Nov 26 03:08:11 2023: BS 116 completed
Sun Nov 26 03:08:48 2023: BS 117 completed
Sun Nov 26 03:09:25 2023: BS 118 completed
Sun Nov 26 03:10:02 2023: BS 119 completed
Sun Nov 26 03:10:39 2023: BS 120 completed
Sun Nov 26 03:11:16 2023: BS 121 completed
Sun Nov 26 03:11:53 2023: BS 122 completed
Sun Nov 26 03:12:30 2023: BS 123 completed
Sun Nov 26 03:13:07 2023: BS 124 completed
Sun Nov 26 03:13:44 2023: BS 125 completed
Sun Nov 26 03:14:21 2023: BS 126 completed
Sun Nov 26 03:14:58 2023: BS 127 completed
Sun Nov 26 03:15:35 2023: BS 128 completed
Sun Nov 26 03:16:12 2023: BS 129 completed
Sun Nov 26 03:16:49 2023: BS 130 completed
Sun Nov 26 03:17:26 2023: BS 131 completed
Sun Nov 26 03:18:03 2023: BS 132 completed
Sun Nov 26 03:18:40 2023: BS 133 completed
Sun Nov 26 03:19:17 2023: BS 134 completed
Sun Nov 26 03:19:54 2023: BS 135 completed
Sun Nov 26 03:20:31 2023: BS 136 completed
Sun Nov 26 03:21:08 2023: BS 137 completed
Sun Nov 26 03:21:45 2023: BS 138 completed
Sun Nov 26 03:22:22 2023: BS 139 completed
Sun Nov 26 03:22:59 2023: BS 140 completed
Sun Nov 26 03:23:36 2023: BS 141 completed
Sun Nov 26 03:24:13 2023: BS 142 completed
Sun Nov 26 03:24:50 2023: BS 143 completed
Sun Nov 26 03:25:27 2023: BS 144 completed
Sun Nov 26 03:26:04 2023: BS 145 completed
Sun Nov 26 03:26:41 2023: BS 146 completed
Sun Nov 26 03:27:18 2023: BS 147 completed
Sun Nov 26 03:27:55 2023: BS 148 completed
Sun Nov 26 03:28:31 2023: BS 149 completed
Sun Nov 26 03:29:08 2023: BS 150 completed
Sun Nov 26 03:29:45 2023: BS 151 completed
Sun Nov 26 03:30:22 2023: BS 152 completed
Sun Nov 26 03:30:59 2023: BS 153 completed
Sun Nov 26 03:31:36 2023: BS 154 completed
Sun Nov 26 03:32:13 2023: BS 155 completed
Sun Nov 26 03:32:50 2023: BS 156 completed
Sun Nov 26 03:33:27 2023: BS 157 completed
Sun Nov 26 03:34:04 2023: BS 158 completed
Sun Nov 26 03:34:41 2023: BS 159 completed
Sun Nov 26 03:35:18 2023: BS 160 completed
Sun Nov 26 03:35:55 2023: BS 161 completed
Sun Nov 26 03:36:32 2023: BS 162 completed
Sun Nov 26 03:37:09 2023: BS 163 completed
Sun Nov 26 03:37:46 2023: BS 164 completed
Sun Nov 26 03:38:23 2023: BS 165 completed
Sun Nov 26 03:39:00 2023: BS 166 completed
Sun Nov 26 03:39:37 2023: BS 167 completed
Sun Nov 26 03:40:14 2023: BS 168 completed
Sun Nov 26 03:40:51 2023: BS 169 completed
Sun Nov 26 03:41:28 2023: BS 170 completed
Sun Nov 26 03:42:05 2023: BS 171 completed
Sun Nov 26 03:42:42 2023: BS 172 completed
Sun Nov 26 03:43:19 2023: BS 173 completed
Sun Nov 26 03:43:56 2023: BS 174 completed
Sun Nov 26 03:44:33 2023: BS 175 completed
Sun Nov 26 03:45:10 2023: BS 176 completed
Sun Nov 26 03:45:47 2023: BS 177 completed
Sun Nov 26 03:46:24 2023: BS 178 completed
Sun Nov 26 03:47:01 2023: BS 179 completed
Sun Nov 26 03:47:38 2023: BS 180 completed
Sun Nov 26 03:48:15 2023: BS 181 completed
Sun Nov 26 03:48:52 2023: BS 182 completed
Sun Nov 26 03:49:29 2023: BS 183 completed
Sun Nov 26 03:50:06 2023: BS 184 completed
Sun Nov 26 03:50:42 2023: BS 185 completed
Sun Nov 26 03:51:19 2023: BS 186 completed
Sun Nov 26 03:51:56 2023: BS 187 completed
Sun Nov 26 03:52:33 2023: BS 188 completed
Sun Nov 26 03:53:10 2023: BS 189 completed
Sun Nov 26 03:53:47 2023: BS 190 completed
Sun Nov 26 03:54:24 2023: BS 191 completed
Sun Nov 26 03:55:01 2023: BS 192 completed
Sun Nov 26 03:55:38 2023: BS 193 completed
Sun Nov 26 03:56:15 2023: BS 194 completed
Sun Nov 26 03:56:52 2023: BS 195 completed
Sun Nov 26 03:57:29 2023: BS 196 completed
Sun Nov 26 03:58:06 2023: BS 197 completed
Sun Nov 26 03:58:43 2023: BS 198 completed
Sun Nov 26 03:59:20 2023: BS 199 completed
Sun Nov 26 03:59:57 2023: BS 200 completed
Sun Nov 26 04:00:34 2023: BS 201 completed
Sun Nov 26 04:01:11 2023: BS 202 completed
Sun Nov 26 04:01:48 2023: BS 203 completed
Sun Nov 26 04:02:25 2023: BS 204 completed
Sun Nov 26 04:03:02 2023: BS 205 completed
Sun Nov 26 04:03:39 2023: BS 206 completed
Sun Nov 26 04:04:16 2023: BS 207 completed
Sun Nov 26 04:04:53 2023: BS 208 completed
Sun Nov 26 04:05:30 2023: BS 209 completed
Sun Nov 26 04:06:07 2023: BS 210 completed
Sun Nov 26 04:06:44 2023: BS 211 completed
Sun Nov 26 04:07:21 2023: BS 212 completed
Sun Nov 26 04:07:58 2023: BS 213 completed
Sun Nov 26 04:08:35 2023: BS 214 completed
Sun Nov 26 04:09:12 2023: BS 215 completed
Sun Nov 26 04:09:49 2023: BS 216 completed
Sun Nov 26 04:10:26 2023: BS 217 completed
Sun Nov 26 04:11:03 2023: BS 218 completed
Sun Nov 26 04:11:40 2023: BS 219 completed
Sun Nov 26 04:12:17 2023: BS 220 completed
Sun Nov 26 04:12:53 2023: BS 221 completed
Sun Nov 26 04:13:30 2023: BS 222 completed
Sun Nov 26 04:14:07 2023: BS 223 completed
Sun Nov 26 04:14:44 2023: BS 224 completed
Sun Nov 26 04:15:21 2023: BS 225 completed
Sun Nov 26 04:15:58 2023: BS 226 completed
Sun Nov 26 04:16:35 2023: BS 227 completed
Sun Nov 26 04:17:12 2023: BS 228 completed
Sun Nov 26 04:17:49 2023: BS 229 completed
Sun Nov 26 04:18:26 2023: BS 230 completed
Sun Nov 26 04:19:03 2023: BS 231 completed
Sun Nov 26 04:19:40 2023: BS 232 completed
Sun Nov 26 04:20:17 2023: BS 233 completed
Sun Nov 26 04:20:54 2023: BS 234 completed
Sun Nov 26 04:21:31 2023: BS 235 completed
Sun Nov 26 04:22:08 2023: BS 236 completed
Sun Nov 26 04:22:45 2023: BS 237 completed
Sun Nov 26 04:23:22 2023: BS 238 completed
Sun Nov 26 04:23:59 2023: BS 239 completed
Sun Nov 26 04:24:36 2023: BS 240 completed
Sun Nov 26 04:25:13 2023: BS 241 completed
Sun Nov 26 04:25:50 2023: BS 242 completed
Sun Nov 26 04:26:27 2023: BS 243 completed
Sun Nov 26 04:27:04 2023: BS 244 completed
Sun Nov 26 04:27:41 2023: BS 245 completed
Sun Nov 26 04:28:18 2023: BS 246 completed
Sun Nov 26 04:28:55 2023: BS 247 completed
Sun Nov 26 04:29:32 2023: BS 248 completed
Sun Nov 26 04:30:09 2023: BS 249 completed
Sun Nov 26 04:30:46 2023: BS 250 completed
Sun Nov 26 04:31:23 2023: BS 251 completed
Sun Nov 26 04:32:00 2023: BS 252 completed
Sun Nov 26 04:32:37 2023: BS 253 completed
Sun Nov 26 04:33:14 2023: BS 254 completed
Sun Nov 26 04:33:51 2023: BS 255 completed
Sun Nov 26 04:34:28 2023: BS 256 completed
Sun Nov 26 04:35:04 2023: BS 257 completed
Sun Nov 26 04:35:41 2023: BS 258 completed
Sun Nov 26 04:36:18 2023: BS 259 completed
Sun Nov 26 04:36:55 2023: BS 260 completed
Sun Nov 26 04:37:32 2023: BS 261 completed
Sun Nov 26 04:38:09 2023: BS 262 completed
Sun Nov 26 04:38:46 2023: BS 263 completed
Sun Nov 26 04:39:23 2023: BS 264 completed
Sun Nov 26 04:40:00 2023: BS 265 completed
Sun Nov 26 04:40:37 2023: BS 266 completed
Sun Nov 26 04:41:14 2023: BS 267 completed
Sun Nov 26 04:41:51 2023: BS 268 completed
Sun Nov 26 04:42:28 2023: BS 269 completed
Sun Nov 26 04:43:05 2023: BS 270 completed
Sun Nov 26 04:43:42 2023: BS 271 completed
Sun Nov 26 04:44:19 2023: BS 272 completed
Sun Nov 26 04:44:56 2023: BS 273 completed
Sun Nov 26 04:45:33 2023: BS 274 completed
Sun Nov 26 04:46:10 2023: BS 275 completed
Sun Nov 26 04:46:47 2023: BS 276 completed
Sun Nov 26 04:47:24 2023: BS 277 completed
Sun Nov 26 04:48:01 2023: BS 278 completed
Sun Nov 26 04:48:38 2023: BS 279 completed
Sun Nov 26 04:49:15 2023: BS 280 completed
Sun Nov 26 04:49:52 2023: BS 281 completed
Sun Nov 26 04:50:29 2023: BS 282 completed
Sun Nov 26 04:51:06 2023: BS 283 completed
Sun Nov 26 04:51:43 2023: BS 284 completed
Sun Nov 26 04:52:20 2023: BS 285 completed
Sun Nov 26 04:52:57 2023: BS 286 completed
Sun Nov 26 04:53:34 2023: BS 287 completed
Sun Nov 26 04:54:11 2023: BS 288 completed
Sun Nov 26 04:54:48 2023: BS 289 completed
Sun Nov 26 04:55:25 2023: BS 290 completed
Sun Nov 26 04:56:02 2023: BS 291 completed
Sun Nov 26 04:56:39 2023: BS 292 completed
Sun Nov 26 04:57:15 2023: BS 293 completed
Sun Nov 26 04:57:52 2023: BS 294 completed
Sun Nov 26 04:58:29 2023: BS 295 completed
Sun Nov 26 04:59:06 2023: BS 296 completed
Sun Nov 26 04:59:43 2023: BS 297 completed
Sun Nov 26 05:00:20 2023: BS 298 completed
Sun Nov 26 05:00:57 2023: BS 299 completed
Sun Nov 26 05:01:34 2023: BS 300 completed
Sun Nov 26 05:02:11 2023: BS 301 completed
Sun Nov 26 05:02:48 2023: BS 302 completed
Sun Nov 26 05:03:25 2023: BS 303 completed
Sun Nov 26 05:04:02 2023: BS 304 completed
Sun Nov 26 05:04:39 2023: BS 305 completed
Sun Nov 26 05:05:16 2023: BS 306 completed
Sun Nov 26 05:05:53 2023: BS 307 completed
Sun Nov 26 05:06:30 2023: BS 308 completed
Sun Nov 26 05:07:07 2023: BS 309 completed
Sun Nov 26 05:07:44 2023: BS 310 completed
Sun Nov 26 05:08:21 2023: BS 311 completed
Sun Nov 26 05:08:58 2023: BS 312 completed
Sun Nov 26 05:09:35 2023: BS 313 completed
Sun Nov 26 05:10:12 2023: BS 314 completed
Sun Nov 26 05:10:49 2023: BS 315 completed
Sun Nov 26 05:11:26 2023: BS 316 completed
Sun Nov 26 05:12:03 2023: BS 317 completed
Sun Nov 26 05:12:40 2023: BS 318 completed
Sun Nov 26 05:13:17 2023: BS 319 completed
Sun Nov 26 05:13:54 2023: BS 320 completed
Sun Nov 26 05:14:31 2023: BS 321 completed
Sun Nov 26 05:15:08 2023: BS 322 completed
Sun Nov 26 05:15:45 2023: BS 323 completed
Sun Nov 26 05:16:22 2023: BS 324 completed
Sun Nov 26 05:16:59 2023: BS 325 completed
Sun Nov 26 05:17:36 2023: BS 326 completed
Sun Nov 26 05:18:13 2023: BS 327 completed
Sun Nov 26 05:18:50 2023: BS 328 completed
Sun Nov 26 05:19:26 2023: BS 329 completed
Sun Nov 26 05:20:03 2023: BS 330 completed
Sun Nov 26 05:20:40 2023: BS 331 completed
Sun Nov 26 05:21:17 2023: BS 332 completed
Sun Nov 26 05:21:54 2023: BS 333 completed
Sun Nov 26 05:22:31 2023: BS 334 completed
Sun Nov 26 05:23:08 2023: BS 335 completed
Sun Nov 26 05:23:45 2023: BS 336 completed
Sun Nov 26 05:24:22 2023: BS 337 completed
Sun Nov 26 05:24:59 2023: BS 338 completed
Sun Nov 26 05:25:36 2023: BS 339 completed
Sun Nov 26 05:26:13 2023: BS 340 completed
Sun Nov 26 05:26:50 2023: BS 341 completed
Sun Nov 26 05:27:27 2023: BS 342 completed
Sun Nov 26 05:28:04 2023: BS 343 completed
Sun Nov 26 05:28:41 2023: BS 344 completed
Sun Nov 26 05:29:18 2023: BS 345 completed
Sun Nov 26 05:29:55 2023: BS 346 completed
Sun Nov 26 05:30:32 2023: BS 347 completed
Sun Nov 26 05:31:09 2023: BS 348 completed
Sun Nov 26 05:31:46 2023: BS 349 completed
Sun Nov 26 05:32:23 2023: BS 350 completed
Sun Nov 26 05:33:00 2023: BS 351 completed
Sun Nov 26 05:33:37 2023: BS 352 completed
Sun Nov 26 05:34:14 2023: BS 353 completed
Sun Nov 26 05:34:51 2023: BS 354 completed
Sun Nov 26 05:35:28 2023: BS 355 completed
Sun Nov 26 05:36:05 2023: BS 356 completed
Sun Nov 26 05:36:42 2023: BS 357 completed
Sun Nov 26 05:37:19 2023: BS 358 completed
Sun Nov 26 05:37:56 2023: BS 359 completed
Sun Nov 26 05:38:33 2023: BS 360 completed
Sun Nov 26 05:39:10 2023: BS 361 completed
Sun Nov 26 05:39:47 2023: BS 362 completed
Sun Nov 26 05:40:24 2023: BS 363 completed
Sun Nov 26 05:41:01 2023: BS 364 completed
Sun Nov 26 05:41:37 2023: BS 365 completed
Sun Nov 26 05:42:14 2023: BS 366 completed
Sun Nov 26 05:42:51 2023: BS 367 completed
Sun Nov 26 05:43:28 2023: BS 368 completed
Sun Nov 26 05:44:05 2023: BS 369 completed
Sun Nov 26 05:44:42 2023: BS 370 completed
Sun Nov 26 05:45:19 2023: BS 371 completed
Sun Nov 26 05:45:56 2023: BS 372 completed
Sun Nov 26 05:46:33 2023: BS 373 completed
Sun Nov 26 05:47:10 2023: BS 374 completed
Sun Nov 26 05:47:47 2023: BS 375 completed
Sun Nov 26 05:48:24 2023: BS 376 completed
Sun Nov 26 05:49:01 2023: BS 377 completed
Sun Nov 26 05:49:38 2023: BS 378 completed
Sun Nov 26 05:50:15 2023: BS 379 completed
Sun Nov 26 05:50:52 2023: BS 380 completed
Sun Nov 26 05:51:29 2023: BS 381 completed
Sun Nov 26 05:52:06 2023: BS 382 completed
Sun Nov 26 05:52:43 2023: BS 383 completed
Sun Nov 26 05:53:20 2023: BS 384 completed
Sun Nov 26 05:53:57 2023: BS 385 completed
Sun Nov 26 05:54:34 2023: BS 386 completed
Sun Nov 26 05:55:11 2023: BS 387 completed
Sun Nov 26 05:55:48 2023: BS 388 completed
Sun Nov 26 05:56:25 2023: BS 389 completed
Sun Nov 26 05:57:02 2023: BS 390 completed
Sun Nov 26 05:57:39 2023: BS 391 completed
Sun Nov 26 05:58:16 2023: BS 392 completed
Sun Nov 26 05:58:53 2023: BS 393 completed
Sun Nov 26 05:59:30 2023: BS 394 completed
Sun Nov 26 06:00:07 2023: BS 395 completed
Sun Nov 26 06:00:44 2023: BS 396 completed
Sun Nov 26 06:01:21 2023: BS 397 completed
Sun Nov 26 06:01:58 2023: BS 398 completed
Sun Nov 26 06:02:35 2023: BS 399 completed
Sun Nov 26 06:03:12 2023: BS 400 completed
Sun Nov 26 06:03:48 2023: BS 401 completed
Sun Nov 26 06:04:25 2023: BS 402 completed
Sun Nov 26 06:05:02 2023: BS 403 completed
Sun Nov 26 06:05:39 2023: BS 404 completed
Sun Nov 26 06:06:16 2023: BS 405 completed
Sun Nov 26 06:06:53 2023: BS 406 completed
Sun Nov 26 06:07:30 2023: BS 407 completed
Sun Nov 26 06:08:07 2023: BS 408 completed
Sun Nov 26 06:08:44 2023: BS 409 completed
Sun Nov 26 06:09:21 2023: BS 410 completed
Sun Nov 26 06:09:58 2023: BS 411 completed
Sun Nov 26 06:10:35 2023: BS 412 completed
Sun Nov 26 06:11:12 2023: BS 413 completed
Sun Nov 26 06:11:49 2023: BS 414 completed
Sun Nov 26 06:12:26 2023: BS 415 completed
Sun Nov 26 06:13:03 2023: BS 416 completed
Sun Nov 26 06:13:40 2023: BS 417 completed
Sun Nov 26 06:14:17 2023: BS 418 completed
Sun Nov 26 06:14:54 2023: BS 419 completed
Sun Nov 26 06:15:31 2023: BS 420 completed
Sun Nov 26 06:16:08 2023: BS 421 completed
Sun Nov 26 06:16:45 2023: BS 422 completed
Sun Nov 26 06:17:22 2023: BS 423 completed
Sun Nov 26 06:17:59 2023: BS 424 completed
Sun Nov 26 06:18:36 2023: BS 425 completed
Sun Nov 26 06:19:13 2023: BS 426 completed
Sun Nov 26 06:19:50 2023: BS 427 completed
Sun Nov 26 06:20:27 2023: BS 428 completed
Sun Nov 26 06:21:04 2023: BS 429 completed
Sun Nov 26 06:21:41 2023: BS 430 completed
Sun Nov 26 06:22:18 2023: BS 431 completed
Sun Nov 26 06:22:55 2023: BS 432 completed
Sun Nov 26 06:23:32 2023: BS 433 completed
Sun Nov 26 06:24:09 2023: BS 434 completed
Sun Nov 26 06:24:46 2023: BS 435 completed
Sun Nov 26 06:25:23 2023: BS 436 completed
Sun Nov 26 06:25:59 2023: BS 437 completed
Sun Nov 26 06:26:36 2023: BS 438 completed
Sun Nov 26 06:27:13 2023: BS 439 completed
Sun Nov 26 06:27:50 2023: BS 440 completed
Sun Nov 26 06:28:27 2023: BS 441 completed
Sun Nov 26 06:29:04 2023: BS 442 completed
Sun Nov 26 06:29:41 2023: BS 443 completed
Sun Nov 26 06:30:18 2023: BS 444 completed
Sun Nov 26 06:30:55 2023: BS 445 completed
Sun Nov 26 06:31:32 2023: BS 446 completed
Sun Nov 26 06:32:09 2023: BS 447 completed
Sun Nov 26 06:32:46 2023: BS 448 completed
Sun Nov 26 06:33:23 2023: BS 449 completed
Sun Nov 26 06:34:00 2023: BS 450 completed
Sun Nov 26 06:34:37 2023: BS 451 completed
Sun Nov 26 06:35:14 2023: BS 452 completed
Sun Nov 26 06:35:51 2023: BS 453 completed
Sun Nov 26 06:36:28 2023: BS 454 completed
Sun Nov 26 06:37:05 2023: BS 455 completed
Sun Nov 26 06:37:42 2023: BS 456 completed
Sun Nov 26 06:38:19 2023: BS 457 completed
Sun Nov 26 06:38:56 2023: BS 458 completed
Sun Nov 26 06:39:33 2023: BS 459 completed
Sun Nov 26 06:40:10 2023: BS 460 completed
Sun Nov 26 06:40:47 2023: BS 461 completed
Sun Nov 26 06:41:24 2023: BS 462 completed
Sun Nov 26 06:42:01 2023: BS 463 completed
Sun Nov 26 06:42:38 2023: BS 464 completed
Sun Nov 26 06:43:15 2023: BS 465 completed
Sun Nov 26 06:43:52 2023: BS 466 completed
Sun Nov 26 06:44:29 2023: BS 467 completed
Sun Nov 26 06:45:06 2023: BS 468 completed
Sun Nov 26 06:45:43 2023: BS 469 completed
Sun Nov 26 06:46:20 2023: BS 470 completed
Sun Nov 26 06:46:57 2023: BS 471 completed
Sun Nov 26 06:47:34 2023: BS 472 completed
Sun Nov 26 06:48:10 2023: BS 473 completed
Sun Nov 26 06:48:47 2023: BS 474 completed
Sun Nov 26 06:49:24 2023: BS 475 completed
Sun Nov 26 06:50:01 2023: BS 476 completed
Sun Nov 26 06:50:38 2023: BS 477 completed
Sun Nov 26 06:51:15 2023: BS 478 completed
Sun Nov 26 06:51:52 2023: BS 479 completed
Sun Nov 26 06:52:29 2023: BS 480 completed
Sun Nov 26 06:53:06 2023: BS 481 completed
Sun Nov 26 06:53:43 2023: BS 482 completed
Sun Nov 26 06:54:20 2023: BS 483 completed
Sun Nov 26 06:54:57 2023: BS 484 completed
Sun Nov 26 06:55:34 2023: BS 485 completed
Sun Nov 26 06:56:11 2023: BS 486 completed
Sun Nov 26 06:56:48 2023: BS 487 completed
Sun Nov 26 06:57:25 2023: BS 488 completed
Sun Nov 26 06:58:02 2023: BS 489 completed
Sun Nov 26 06:58:39 2023: BS 490 completed
Sun Nov 26 06:59:16 2023: BS 491 completed
Sun Nov 26 06:59:53 2023: BS 492 completed
Sun Nov 26 07:00:30 2023: BS 493 completed
Sun Nov 26 07:01:07 2023: BS 494 completed
Sun Nov 26 07:01:44 2023: BS 495 completed
Sun Nov 26 07:02:21 2023: BS 496 completed
Sun Nov 26 07:02:58 2023: BS 497 completed
Sun Nov 26 07:03:35 2023: BS 498 completed
Sun Nov 26 07:04:12 2023: BS 499 completed
Sun Nov 26 07:04:49 2023: BS 500 completed
Sun Nov 26 07:05:26 2023: BS 501 completed
Sun Nov 26 07:06:03 2023: BS 502 completed
Sun Nov 26 07:06:40 2023: BS 503 completed
Sun Nov 26 07:07:17 2023: BS 504 completed
Sun Nov 26 07:07:54 2023: BS 505 completed
Sun Nov 26 07:08:31 2023: BS 506 completed
Sun Nov 26 07:09:08 2023: BS 507 completed
Sun Nov 26 07:09:45 2023: BS 508 completed
Sun Nov 26 07:10:21 2023: BS 509 completed
Sun Nov 26 07:10:58 2023: BS 510 completed
Sun Nov 26 07:11:35 2023: BS 511 completed
Sun Nov 26 07:12:12 2023: BS 512 completed
Sun Nov 26 07:12:49 2023: BS 513 completed
Sun Nov 26 07:13:26 2023: BS 514 completed
Sun Nov 26 07:14:03 2023: BS 515 completed
Sun Nov 26 07:14:40 2023: BS 516 completed
Sun Nov 26 07:15:17 2023: BS 517 completed
Sun Nov 26 07:15:54 2023: BS 518 completed
Sun Nov 26 07:16:31 2023: BS 519 completed
Sun Nov 26 07:17:08 2023: BS 520 completed
Sun Nov 26 07:17:45 2023: BS 521 completed
Sun Nov 26 07:18:22 2023: BS 522 completed
Sun Nov 26 07:18:59 2023: BS 523 completed
Sun Nov 26 07:19:36 2023: BS 524 completed
Sun Nov 26 07:20:13 2023: BS 525 completed
Sun Nov 26 07:20:50 2023: BS 526 completed
Sun Nov 26 07:21:27 2023: BS 527 completed
Sun Nov 26 07:22:04 2023: BS 528 completed
Sun Nov 26 07:22:41 2023: BS 529 completed
Sun Nov 26 07:23:18 2023: BS 530 completed
Sun Nov 26 07:23:55 2023: BS 531 completed
Sun Nov 26 07:24:32 2023: BS 532 completed
Sun Nov 26 07:25:09 2023: BS 533 completed
Sun Nov 26 07:25:46 2023: BS 534 completed
Sun Nov 26 07:26:23 2023: BS 535 completed
Sun Nov 26 07:27:00 2023: BS 536 completed
Sun Nov 26 07:27:37 2023: BS 537 completed
Sun Nov 26 07:28:14 2023: BS 538 completed
Sun Nov 26 07:28:51 2023: BS 539 completed
Sun Nov 26 07:29:28 2023: BS 540 completed
Sun Nov 26 07:30:05 2023: BS 541 completed
Sun Nov 26 07:30:42 2023: BS 542 completed
Sun Nov 26 07:31:19 2023: BS 543 completed
Sun Nov 26 07:31:56 2023: BS 544 completed
Sun Nov 26 07:32:32 2023: BS 545 completed
Sun Nov 26 07:33:09 2023: BS 546 completed
Sun Nov 26 07:33:46 2023: BS 547 completed
Sun Nov 26 07:34:23 2023: BS 548 completed
Sun Nov 26 07:35:00 2023: BS 549 completed
Sun Nov 26 07:35:37 2023: BS 550 completed
Sun Nov 26 07:36:14 2023: BS 551 completed
Sun Nov 26 07:36:51 2023: BS 552 completed
Sun Nov 26 07:37:28 2023: BS 553 completed
Sun Nov 26 07:38:05 2023: BS 554 completed
Sun Nov 26 07:38:42 2023: BS 555 completed
Sun Nov 26 07:39:19 2023: BS 556 completed
Sun Nov 26 07:39:56 2023: BS 557 completed
Sun Nov 26 07:40:33 2023: BS 558 completed
Sun Nov 26 07:41:10 2023: BS 559 completed
Sun Nov 26 07:41:47 2023: BS 560 completed
Sun Nov 26 07:42:24 2023: BS 561 completed
Sun Nov 26 07:43:01 2023: BS 562 completed
Sun Nov 26 07:43:38 2023: BS 563 completed
Sun Nov 26 07:44:15 2023: BS 564 completed
Sun Nov 26 07:44:52 2023: BS 565 completed
Sun Nov 26 07:45:29 2023: BS 566 completed
Sun Nov 26 07:46:06 2023: BS 567 completed
Sun Nov 26 07:46:43 2023: BS 568 completed
Sun Nov 26 07:47:20 2023: BS 569 completed
Sun Nov 26 07:47:57 2023: BS 570 completed
Sun Nov 26 07:48:34 2023: BS 571 completed
Sun Nov 26 07:49:11 2023: BS 572 completed
Sun Nov 26 07:49:48 2023: BS 573 completed
Sun Nov 26 07:50:25 2023: BS 574 completed
Sun Nov 26 07:51:02 2023: BS 575 completed
Sun Nov 26 07:51:39 2023: BS 576 completed
Sun Nov 26 07:52:16 2023: BS 577 completed
Sun Nov 26 07:52:53 2023: BS 578 completed
Sun Nov 26 07:53:30 2023: BS 579 completed
Sun Nov 26 07:54:07 2023: BS 580 completed
Sun Nov 26 07:54:44 2023: BS 581 completed
Sun Nov 26 07:55:20 2023: BS 582 completed
Sun Nov 26 07:55:57 2023: BS 583 completed
Sun Nov 26 07:56:34 2023: BS 584 completed
Sun Nov 26 07:57:11 2023: BS 585 completed
Sun Nov 26 07:57:48 2023: BS 586 completed
Sun Nov 26 07:58:25 2023: BS 587 completed
Sun Nov 26 07:59:02 2023: BS 588 completed
Sun Nov 26 07:59:39 2023: BS 589 completed
Sun Nov 26 08:00:16 2023: BS 590 completed
Sun Nov 26 08:00:53 2023: BS 591 completed
Sun Nov 26 08:01:30 2023: BS 592 completed
Sun Nov 26 08:02:07 2023: BS 593 completed
Sun Nov 26 08:02:44 2023: BS 594 completed
Sun Nov 26 08:03:21 2023: BS 595 completed
Sun Nov 26 08:03:58 2023: BS 596 completed
Sun Nov 26 08:04:35 2023: BS 597 completed
Sun Nov 26 08:05:12 2023: BS 598 completed
Sun Nov 26 08:05:49 2023: BS 599 completed
Sun Nov 26 08:06:26 2023: BS 600 completed
Sun Nov 26 08:07:03 2023: BS 601 completed
Sun Nov 26 08:07:40 2023: BS 602 completed
Sun Nov 26 08:08:17 2023: BS 603 completed
Sun Nov 26 08:08:54 2023: BS 604 completed
Sun Nov 26 08:09:31 2023: BS 605 completed
Sun Nov 26 08:10:08 2023: BS 606 completed
Sun Nov 26 08:10:45 2023: BS 607 completed
Sun Nov 26 08:11:22 2023: BS 608 completed
Sun Nov 26 08:11:59 2023: BS 609 completed
Sun Nov 26 08:12:36 2023: BS 610 completed
Sun Nov 26 08:13:13 2023: BS 611 completed
Sun Nov 26 08:13:50 2023: BS 612 completed
Sun Nov 26 08:14:27 2023: BS 613 completed
Sun Nov 26 08:15:04 2023: BS 614 completed
Sun Nov 26 08:15:41 2023: BS 615 completed
Sun Nov 26 08:16:18 2023: BS 616 completed
Sun Nov 26 08:16:54 2023: BS 617 completed
Sun Nov 26 08:17:31 2023: BS 618 completed
Sun Nov 26 08:18:08 2023: BS 619 completed
Sun Nov 26 08:18:45 2023: BS 620 completed
Sun Nov 26 08:19:22 2023: BS 621 completed
Sun Nov 26 08:19:59 2023: BS 622 completed
Sun Nov 26 08:20:36 2023: BS 623 completed
Sun Nov 26 08:21:13 2023: BS 624 completed
Sun Nov 26 08:21:50 2023: BS 625 completed
Sun Nov 26 08:22:27 2023: BS 626 completed
Sun Nov 26 08:23:04 2023: BS 627 completed
Sun Nov 26 08:23:41 2023: BS 628 completed
Sun Nov 26 08:24:18 2023: BS 629 completed
Sun Nov 26 08:24:55 2023: BS 630 completed
Sun Nov 26 08:25:32 2023: BS 631 completed
Sun Nov 26 08:26:09 2023: BS 632 completed
Sun Nov 26 08:26:46 2023: BS 633 completed
Sun Nov 26 08:27:23 2023: BS 634 completed
Sun Nov 26 08:28:00 2023: BS 635 completed
Sun Nov 26 08:28:37 2023: BS 636 completed
Sun Nov 26 08:29:14 2023: BS 637 completed
Sun Nov 26 08:29:51 2023: BS 638 completed
Sun Nov 26 08:30:28 2023: BS 639 completed
Sun Nov 26 08:31:05 2023: BS 640 completed
Sun Nov 26 08:31:42 2023: BS 641 completed
Sun Nov 26 08:32:19 2023: BS 642 completed
Sun Nov 26 08:32:56 2023: BS 643 completed
Sun Nov 26 08:33:33 2023: BS 644 completed
Sun Nov 26 08:34:10 2023: BS 645 completed
Sun Nov 26 08:34:47 2023: BS 646 completed
Sun Nov 26 08:35:24 2023: BS 647 completed
Sun Nov 26 08:36:01 2023: BS 648 completed
Sun Nov 26 08:36:38 2023: BS 649 completed
Sun Nov 26 08:37:15 2023: BS 650 completed
Sun Nov 26 08:37:52 2023: BS 651 completed
Sun Nov 26 08:38:29 2023: BS 652 completed
Sun Nov 26 08:39:05 2023: BS 653 completed
Sun Nov 26 08:39:42 2023: BS 654 completed
Sun Nov 26 08:40:19 2023: BS 655 completed
Sun Nov 26 08:40:56 2023: BS 656 completed
Sun Nov 26 08:41:33 2023: BS 657 completed
Sun Nov 26 08:42:10 2023: BS 658 completed
Sun Nov 26 08:42:47 2023: BS 659 completed
Sun Nov 26 08:43:24 2023: BS 660 completed
Sun Nov 26 08:44:01 2023: BS 661 completed
Sun Nov 26 08:44:38 2023: BS 662 completed
Sun Nov 26 08:45:15 2023: BS 663 completed
Sun Nov 26 08:45:52 2023: BS 664 completed
Sun Nov 26 08:46:29 2023: BS 665 completed
Sun Nov 26 08:47:06 2023: BS 666 completed
Sun Nov 26 08:47:43 2023: BS 667 completed
Sun Nov 26 08:48:20 2023: BS 668 completed
Sun Nov 26 08:48:57 2023: BS 669 completed
Sun Nov 26 08:49:34 2023: BS 670 completed
Sun Nov 26 08:50:11 2023: BS 671 completed
Sun Nov 26 08:50:48 2023: BS 672 completed
Sun Nov 26 08:51:25 2023: BS 673 completed
Sun Nov 26 08:52:02 2023: BS 674 completed
Sun Nov 26 08:52:39 2023: BS 675 completed
Sun Nov 26 08:53:16 2023: BS 676 completed
Sun Nov 26 08:53:53 2023: BS 677 completed
Sun Nov 26 08:54:30 2023: BS 678 completed
Sun Nov 26 08:55:07 2023: BS 679 completed
Sun Nov 26 08:55:44 2023: BS 680 completed
Sun Nov 26 08:56:21 2023: BS 681 completed
Sun Nov 26 08:56:58 2023: BS 682 completed
Sun Nov 26 08:57:35 2023: BS 683 completed
Sun Nov 26 08:58:12 2023: BS 684 completed
Sun Nov 26 08:58:49 2023: BS 685 completed
Sun Nov 26 08:59:26 2023: BS 686 completed
Sun Nov 26 09:00:03 2023: BS 687 completed
Sun Nov 26 09:00:40 2023: BS 688 completed
Sun Nov 26 09:01:17 2023: BS 689 completed
Sun Nov 26 09:01:53 2023: BS 690 completed
Sun Nov 26 09:02:30 2023: BS 691 completed
Sun Nov 26 09:03:07 2023: BS 692 completed
Sun Nov 26 09:03:44 2023: BS 693 completed
Sun Nov 26 09:04:21 2023: BS 694 completed
Sun Nov 26 09:04:58 2023: BS 695 completed
Sun Nov 26 09:05:35 2023: BS 696 completed
Sun Nov 26 09:06:12 2023: BS 697 completed
Sun Nov 26 09:06:49 2023: BS 698 completed
Sun Nov 26 09:07:26 2023: BS 699 completed
Sun Nov 26 09:08:03 2023: BS 700 completed
Sun Nov 26 09:08:40 2023: BS 701 completed
Sun Nov 26 09:09:17 2023: BS 702 completed
Sun Nov 26 09:09:54 2023: BS 703 completed
Sun Nov 26 09:10:31 2023: BS 704 completed
Sun Nov 26 09:11:08 2023: BS 705 completed
Sun Nov 26 09:11:45 2023: BS 706 completed
Sun Nov 26 09:12:22 2023: BS 707 completed
Sun Nov 26 09:12:59 2023: BS 708 completed
Sun Nov 26 09:13:36 2023: BS 709 completed
Sun Nov 26 09:14:13 2023: BS 710 completed
Sun Nov 26 09:14:50 2023: BS 711 completed
Sun Nov 26 09:15:27 2023: BS 712 completed
Sun Nov 26 09:16:04 2023: BS 713 completed
Sun Nov 26 09:16:41 2023: BS 714 completed
Sun Nov 26 09:17:18 2023: BS 715 completed
Sun Nov 26 09:17:55 2023: BS 716 completed
Sun Nov 26 09:18:32 2023: BS 717 completed
Sun Nov 26 09:19:09 2023: BS 718 completed
Sun Nov 26 09:19:46 2023: BS 719 completed
Sun Nov 26 09:20:23 2023: BS 720 completed
Sun Nov 26 09:21:00 2023: BS 721 completed
Sun Nov 26 09:21:37 2023: BS 722 completed
Sun Nov 26 09:22:14 2023: BS 723 completed
Sun Nov 26 09:22:51 2023: BS 724 completed
Sun Nov 26 09:23:27 2023: BS 725 completed
Sun Nov 26 09:24:04 2023: BS 726 completed
Sun Nov 26 09:24:41 2023: BS 727 completed
Sun Nov 26 09:25:18 2023: BS 728 completed
Sun Nov 26 09:25:55 2023: BS 729 completed
Sun Nov 26 09:26:32 2023: BS 730 completed
Sun Nov 26 09:27:09 2023: BS 731 completed
Sun Nov 26 09:27:46 2023: BS 732 completed
Sun Nov 26 09:28:23 2023: BS 733 completed
Sun Nov 26 09:29:00 2023: BS 734 completed
Sun Nov 26 09:29:37 2023: BS 735 completed
Sun Nov 26 09:30:14 2023: BS 736 completed
Sun Nov 26 09:30:51 2023: BS 737 completed
Sun Nov 26 09:31:28 2023: BS 738 completed
Sun Nov 26 09:32:05 2023: BS 739 completed
Sun Nov 26 09:32:42 2023: BS 740 completed
Sun Nov 26 09:33:19 2023: BS 741 completed
Sun Nov 26 09:33:56 2023: BS 742 completed
Sun Nov 26 09:34:33 2023: BS 743 completed
Sun Nov 26 09:35:10 2023: BS 744 completed
Sun Nov 26 09:35:47 2023: BS 745 completed
Sun Nov 26 09:36:24 2023: BS 746 completed
Sun Nov 26 09:37:01 2023: BS 747 completed
Sun Nov 26 09:37:38 2023: BS 748 completed
Sun Nov 26 09:38:15 2023: BS 749 completed
Sun Nov 26 09:38:52 2023: BS 750 completed
Sun Nov 26 09:39:29 2023: BS 751 completed
Sun Nov 26 09:40:06 2023: BS 752 completed
Sun Nov 26 09:40:43 2023: BS 753 completed
Sun Nov 26 09:41:20 2023: BS 754 completed
Sun Nov 26 09:41:57 2023: BS 755 completed
Sun Nov 26 09:42:34 2023: BS 756 completed
Sun Nov 26 09:43:11 2023: BS 757 completed
Sun Nov 26 09:43:48 2023: BS 758 completed
Sun Nov 26 09:44:25 2023: BS 759 completed
Sun Nov 26 09:45:02 2023: BS 760 completed
Sun Nov 26 09:45:39 2023: BS 761 completed
Sun Nov 26 09:46:15 2023: BS 762 completed
Sun Nov 26 09:46:52 2023: BS 763 completed
Sun Nov 26 09:47:29 2023: BS 764 completed
Sun Nov 26 09:48:06 2023: BS 765 completed
Sun Nov 26 09:48:43 2023: BS 766 completed
Sun Nov 26 09:49:20 2023: BS 767 completed
Sun Nov 26 09:49:57 2023: BS 768 completed
Sun Nov 26 09:50:34 2023: BS 769 completed
Sun Nov 26 09:51:11 2023: BS 770 completed
Sun Nov 26 09:51:48 2023: BS 771 completed
Sun Nov 26 09:52:25 2023: BS 772 completed
Sun Nov 26 09:53:02 2023: BS 773 completed
Sun Nov 26 09:53:39 2023: BS 774 completed
Sun Nov 26 09:54:16 2023: BS 775 completed
Sun Nov 26 09:54:53 2023: BS 776 completed
Sun Nov 26 09:55:30 2023: BS 777 completed
Sun Nov 26 09:56:07 2023: BS 778 completed
Sun Nov 26 09:56:44 2023: BS 779 completed
Sun Nov 26 09:57:21 2023: BS 780 completed
Sun Nov 26 09:57:58 2023: BS 781 completed
Sun Nov 26 09:58:35 2023: BS 782 completed
Sun Nov 26 09:59:12 2023: BS 783 completed
Sun Nov 26 09:59:49 2023: BS 784 completed
Sun Nov 26 10:00:26 2023: BS 785 completed
Sun Nov 26 10:01:03 2023: BS 786 completed
Sun Nov 26 10:01:40 2023: BS 787 completed
Sun Nov 26 10:02:17 2023: BS 788 completed
Sun Nov 26 10:02:54 2023: BS 789 completed
Sun Nov 26 10:03:31 2023: BS 790 completed
Sun Nov 26 10:04:08 2023: BS 791 completed
Sun Nov 26 10:04:45 2023: BS 792 completed
Sun Nov 26 10:05:22 2023: BS 793 completed
Sun Nov 26 10:05:59 2023: BS 794 completed
Sun Nov 26 10:06:36 2023: BS 795 completed
Sun Nov 26 10:07:13 2023: BS 796 completed
Sun Nov 26 10:07:50 2023: BS 797 completed
Sun Nov 26 10:08:26 2023: BS 798 completed
Sun Nov 26 10:09:03 2023: BS 799 completed
Sun Nov 26 10:09:40 2023: BS 800 completed
Sun Nov 26 10:10:17 2023: BS 801 completed
Sun Nov 26 10:10:55 2023: BS 802 completed
Sun Nov 26 10:11:32 2023: BS 803 completed
Sun Nov 26 10:12:08 2023: BS 804 completed
Sun Nov 26 10:12:45 2023: BS 805 completed
Sun Nov 26 10:13:22 2023: BS 806 completed
Sun Nov 26 10:13:59 2023: BS 807 completed
Sun Nov 26 10:14:36 2023: BS 808 completed
Sun Nov 26 10:15:13 2023: BS 809 completed
Sun Nov 26 10:15:50 2023: BS 810 completed
Sun Nov 26 10:16:28 2023: BS 811 completed
Sun Nov 26 10:17:05 2023: BS 812 completed
Sun Nov 26 10:17:41 2023: BS 813 completed
Sun Nov 26 10:18:18 2023: BS 814 completed
Sun Nov 26 10:18:55 2023: BS 815 completed
Sun Nov 26 10:19:32 2023: BS 816 completed
Sun Nov 26 10:20:09 2023: BS 817 completed
Sun Nov 26 10:20:46 2023: BS 818 completed
Sun Nov 26 10:21:23 2023: BS 819 completed
Sun Nov 26 10:22:00 2023: BS 820 completed
Sun Nov 26 10:22:37 2023: BS 821 completed
Sun Nov 26 10:23:14 2023: BS 822 completed
Sun Nov 26 10:23:51 2023: BS 823 completed
Sun Nov 26 10:24:28 2023: BS 824 completed
Sun Nov 26 10:25:05 2023: BS 825 completed
Sun Nov 26 10:25:42 2023: BS 826 completed
Sun Nov 26 10:26:19 2023: BS 827 completed
Sun Nov 26 10:26:56 2023: BS 828 completed
Sun Nov 26 10:27:33 2023: BS 829 completed
Sun Nov 26 10:28:10 2023: BS 830 completed
Sun Nov 26 10:28:47 2023: BS 831 completed
Sun Nov 26 10:29:24 2023: BS 832 completed
Sun Nov 26 10:30:01 2023: BS 833 completed
Sun Nov 26 10:30:37 2023: BS 834 completed
Sun Nov 26 10:31:14 2023: BS 835 completed
Sun Nov 26 10:31:51 2023: BS 836 completed
Sun Nov 26 10:32:28 2023: BS 837 completed
Sun Nov 26 10:33:05 2023: BS 838 completed
Sun Nov 26 10:33:42 2023: BS 839 completed
Sun Nov 26 10:34:19 2023: BS 840 completed
Sun Nov 26 10:34:56 2023: BS 841 completed
Sun Nov 26 10:35:33 2023: BS 842 completed
Sun Nov 26 10:36:10 2023: BS 843 completed
Sun Nov 26 10:36:47 2023: BS 844 completed
Sun Nov 26 10:37:24 2023: BS 845 completed
Sun Nov 26 10:38:01 2023: BS 846 completed
Sun Nov 26 10:38:38 2023: BS 847 completed
Sun Nov 26 10:39:15 2023: BS 848 completed
Sun Nov 26 10:39:52 2023: BS 849 completed
Sun Nov 26 10:40:29 2023: BS 850 completed
Sun Nov 26 10:41:06 2023: BS 851 completed
Sun Nov 26 10:41:43 2023: BS 852 completed
Sun Nov 26 10:42:20 2023: BS 853 completed
Sun Nov 26 10:42:57 2023: BS 854 completed
Sun Nov 26 10:43:34 2023: BS 855 completed
Sun Nov 26 10:44:11 2023: BS 856 completed
Sun Nov 26 10:44:48 2023: BS 857 completed
Sun Nov 26 10:45:25 2023: BS 858 completed
Sun Nov 26 10:46:02 2023: BS 859 completed
Sun Nov 26 10:46:39 2023: BS 860 completed
Sun Nov 26 10:47:16 2023: BS 861 completed
Sun Nov 26 10:47:53 2023: BS 862 completed
Sun Nov 26 10:48:30 2023: BS 863 completed
Sun Nov 26 10:49:07 2023: BS 864 completed
Sun Nov 26 10:49:44 2023: BS 865 completed
Sun Nov 26 10:50:21 2023: BS 866 completed
Sun Nov 26 10:50:58 2023: BS 867 completed
Sun Nov 26 10:51:35 2023: BS 868 completed
Sun Nov 26 10:52:12 2023: BS 869 completed
Sun Nov 26 10:52:48 2023: BS 870 completed
Sun Nov 26 10:53:25 2023: BS 871 completed
Sun Nov 26 10:54:02 2023: BS 872 completed
Sun Nov 26 10:54:39 2023: BS 873 completed
Sun Nov 26 10:55:16 2023: BS 874 completed
Sun Nov 26 10:55:53 2023: BS 875 completed
Sun Nov 26 10:56:30 2023: BS 876 completed
Sun Nov 26 10:57:07 2023: BS 877 completed
Sun Nov 26 10:57:44 2023: BS 878 completed
Sun Nov 26 10:58:21 2023: BS 879 completed
Sun Nov 26 10:58:58 2023: BS 880 completed
Sun Nov 26 10:59:35 2023: BS 881 completed
Sun Nov 26 11:00:12 2023: BS 882 completed
Sun Nov 26 11:00:49 2023: BS 883 completed
Sun Nov 26 11:01:26 2023: BS 884 completed
Sun Nov 26 11:02:03 2023: BS 885 completed
Sun Nov 26 11:02:40 2023: BS 886 completed
Sun Nov 26 11:03:17 2023: BS 887 completed
Sun Nov 26 11:03:54 2023: BS 888 completed
Sun Nov 26 11:04:31 2023: BS 889 completed
Sun Nov 26 11:05:08 2023: BS 890 completed
Sun Nov 26 11:05:45 2023: BS 891 completed
Sun Nov 26 11:06:22 2023: BS 892 completed
Sun Nov 26 11:06:59 2023: BS 893 completed
Sun Nov 26 11:07:36 2023: BS 894 completed
Sun Nov 26 11:08:13 2023: BS 895 completed
Sun Nov 26 11:08:50 2023: BS 896 completed
Sun Nov 26 11:09:27 2023: BS 897 completed
Sun Nov 26 11:10:04 2023: BS 898 completed
Sun Nov 26 11:10:41 2023: BS 899 completed
Sun Nov 26 11:11:18 2023: BS 900 completed
Sun Nov 26 11:11:55 2023: BS 901 completed
Sun Nov 26 11:12:32 2023: BS 902 completed
Sun Nov 26 11:13:09 2023: BS 903 completed
Sun Nov 26 11:13:46 2023: BS 904 completed
Sun Nov 26 11:14:23 2023: BS 905 completed
Sun Nov 26 11:14:59 2023: BS 906 completed
Sun Nov 26 11:15:36 2023: BS 907 completed
Sun Nov 26 11:16:13 2023: BS 908 completed
Sun Nov 26 11:16:50 2023: BS 909 completed
Sun Nov 26 11:17:27 2023: BS 910 completed
Sun Nov 26 11:18:04 2023: BS 911 completed
Sun Nov 26 11:18:41 2023: BS 912 completed
Sun Nov 26 11:19:18 2023: BS 913 completed
Sun Nov 26 11:19:55 2023: BS 914 completed
Sun Nov 26 11:20:32 2023: BS 915 completed
Sun Nov 26 11:21:09 2023: BS 916 completed
Sun Nov 26 11:21:46 2023: BS 917 completed
Sun Nov 26 11:22:23 2023: BS 918 completed
Sun Nov 26 11:23:00 2023: BS 919 completed
Sun Nov 26 11:23:37 2023: BS 920 completed
Sun Nov 26 11:24:14 2023: BS 921 completed
Sun Nov 26 11:24:51 2023: BS 922 completed
Sun Nov 26 11:25:28 2023: BS 923 completed
Sun Nov 26 11:26:05 2023: BS 924 completed
Sun Nov 26 11:26:42 2023: BS 925 completed
Sun Nov 26 11:27:19 2023: BS 926 completed
Sun Nov 26 11:27:56 2023: BS 927 completed
Sun Nov 26 11:28:33 2023: BS 928 completed
Sun Nov 26 11:29:10 2023: BS 929 completed
Sun Nov 26 11:29:47 2023: BS 930 completed
Sun Nov 26 11:30:24 2023: BS 931 completed
Sun Nov 26 11:31:01 2023: BS 932 completed
Sun Nov 26 11:31:38 2023: BS 933 completed
Sun Nov 26 11:32:15 2023: BS 934 completed
Sun Nov 26 11:32:52 2023: BS 935 completed
Sun Nov 26 11:33:29 2023: BS 936 completed
Sun Nov 26 11:34:06 2023: BS 937 completed
Sun Nov 26 11:34:43 2023: BS 938 completed
Sun Nov 26 11:35:20 2023: BS 939 completed
Sun Nov 26 11:35:57 2023: BS 940 completed
Sun Nov 26 11:36:34 2023: BS 941 completed
Sun Nov 26 11:37:10 2023: BS 942 completed
Sun Nov 26 11:37:47 2023: BS 943 completed
Sun Nov 26 11:38:24 2023: BS 944 completed
Sun Nov 26 11:39:01 2023: BS 945 completed
Sun Nov 26 11:39:38 2023: BS 946 completed
Sun Nov 26 11:40:15 2023: BS 947 completed
Sun Nov 26 11:40:52 2023: BS 948 completed
Sun Nov 26 11:41:29 2023: BS 949 completed
Sun Nov 26 11:42:06 2023: BS 950 completed
Sun Nov 26 11:42:43 2023: BS 951 completed
Sun Nov 26 11:43:20 2023: BS 952 completed
Sun Nov 26 11:43:57 2023: BS 953 completed
Sun Nov 26 11:44:34 2023: BS 954 completed
Sun Nov 26 11:45:11 2023: BS 955 completed
Sun Nov 26 11:45:48 2023: BS 956 completed
Sun Nov 26 11:46:25 2023: BS 957 completed
Sun Nov 26 11:47:02 2023: BS 958 completed
Sun Nov 26 11:47:39 2023: BS 959 completed
Sun Nov 26 11:48:16 2023: BS 960 completed
Sun Nov 26 11:48:53 2023: BS 961 completed
Sun Nov 26 11:49:30 2023: BS 962 completed
Sun Nov 26 11:50:07 2023: BS 963 completed
Sun Nov 26 11:50:44 2023: BS 964 completed
Sun Nov 26 11:51:21 2023: BS 965 completed
Sun Nov 26 11:51:58 2023: BS 966 completed
Sun Nov 26 11:52:35 2023: BS 967 completed
Sun Nov 26 11:53:12 2023: BS 968 completed
Sun Nov 26 11:53:49 2023: BS 969 completed
Sun Nov 26 11:54:26 2023: BS 970 completed
Sun Nov 26 11:55:03 2023: BS 971 completed
Sun Nov 26 11:55:40 2023: BS 972 completed
Sun Nov 26 11:56:17 2023: BS 973 completed
Sun Nov 26 11:56:54 2023: BS 974 completed
Sun Nov 26 11:57:31 2023: BS 975 completed
Sun Nov 26 11:58:08 2023: BS 976 completed
Sun Nov 26 11:58:45 2023: BS 977 completed
Sun Nov 26 11:59:21 2023: BS 978 completed
Sun Nov 26 11:59:58 2023: BS 979 completed
Sun Nov 26 12:00:35 2023: BS 980 completed
Sun Nov 26 12:01:12 2023: BS 981 completed
Sun Nov 26 12:01:49 2023: BS 982 completed
Sun Nov 26 12:02:26 2023: BS 983 completed
Sun Nov 26 12:03:03 2023: BS 984 completed
Sun Nov 26 12:03:40 2023: BS 985 completed
Sun Nov 26 12:04:17 2023: BS 986 completed
Sun Nov 26 12:04:54 2023: BS 987 completed
Sun Nov 26 12:05:31 2023: BS 988 completed
Sun Nov 26 12:06:08 2023: BS 989 completed
Sun Nov 26 12:06:45 2023: BS 990 completed
Sun Nov 26 12:07:22 2023: BS 991 completed
Sun Nov 26 12:07:59 2023: BS 992 completed
Sun Nov 26 12:08:36 2023: BS 993 completed
Sun Nov 26 12:09:13 2023: BS 994 completed
Sun Nov 26 12:09:50 2023: BS 995 completed
Sun Nov 26 12:10:27 2023: BS 996 completed
Sun Nov 26 12:11:04 2023: BS 997 completed
Sun Nov 26 12:11:41 2023: BS 998 completed
Sun Nov 26 12:12:18 2023: BS 999 completed
Sun Nov 26 12:12:55 2023: BS 1000 completed
Sun Nov 26 12:13:32 2023: BS 1001 completed
Sun Nov 26 12:14:09 2023: BS 1002 completed
Sun Nov 26 12:14:46 2023: BS 1003 completed
Sun Nov 26 12:15:23 2023: BS 1004 completed
Sun Nov 26 12:16:00 2023: BS 1005 completed
Sun Nov 26 12:16:37 2023: BS 1006 completed
Sun Nov 26 12:17:14 2023: BS 1007 completed
Sun Nov 26 12:17:51 2023: BS 1008 completed
Sun Nov 26 12:18:28 2023: BS 1009 completed
Sun Nov 26 12:19:05 2023: BS 1010 completed
Sun Nov 26 12:19:42 2023: BS 1011 completed
Sun Nov 26 12:20:19 2023: BS 1012 completed
Sun Nov 26 12:20:56 2023: BS 1013 completed
Sun Nov 26 12:21:32 2023: BS 1014 completed
Sun Nov 26 12:22:09 2023: BS 1015 completed
Sun Nov 26 12:22:46 2023: BS 1016 completed
Sun Nov 26 12:23:23 2023: BS 1017 completed
Sun Nov 26 12:24:00 2023: BS 1018 completed
Sun Nov 26 12:24:37 2023: BS 1019 completed
Sun Nov 26 12:25:14 2023: BS 1020 completed
Sun Nov 26 12:25:51 2023: BS 1021 completed
Sun Nov 26 12:26:28 2023: BS 1022 completed
Sun Nov 26 12:27:05 2023: BS 1023 completed
Sun Nov 26 12:27:42 2023: BS 1024 completed
Sun Nov 26 12:28:19 2023: BS 1025 completed
Sun Nov 26 12:28:56 2023: BS 1026 completed
Sun Nov 26 12:29:33 2023: BS 1027 completed
Sun Nov 26 12:30:10 2023: BS 1028 completed
Sun Nov 26 12:30:47 2023: BS 1029 completed
Sun Nov 26 12:31:24 2023: BS 1030 completed
Sun Nov 26 12:32:01 2023: BS 1031 completed
Sun Nov 26 12:32:38 2023: BS 1032 completed
Sun Nov 26 12:33:15 2023: BS 1033 completed
Sun Nov 26 12:33:52 2023: BS 1034 completed
Sun Nov 26 12:34:29 2023: BS 1035 completed
Sun Nov 26 12:35:06 2023: BS 1036 completed
Sun Nov 26 12:35:43 2023: BS 1037 completed
Sun Nov 26 12:36:20 2023: BS 1038 completed
Sun Nov 26 12:36:57 2023: BS 1039 completed
Sun Nov 26 12:37:34 2023: BS 1040 completed
Sun Nov 26 12:38:11 2023: BS 1041 completed
Sun Nov 26 12:38:48 2023: BS 1042 completed
Sun Nov 26 12:39:25 2023: BS 1043 completed
Sun Nov 26 12:40:02 2023: BS 1044 completed
Sun Nov 26 12:40:39 2023: BS 1045 completed
Sun Nov 26 12:41:16 2023: BS 1046 completed
Sun Nov 26 12:41:53 2023: BS 1047 completed
Sun Nov 26 12:42:30 2023: BS 1048 completed
Sun Nov 26 12:43:07 2023: BS 1049 completed
Sun Nov 26 12:43:43 2023: BS 1050 completed
Sun Nov 26 12:44:20 2023: BS 1051 completed
Sun Nov 26 12:44:57 2023: BS 1052 completed
Sun Nov 26 12:45:34 2023: BS 1053 completed
Sun Nov 26 12:46:11 2023: BS 1054 completed
Sun Nov 26 12:46:48 2023: BS 1055 completed
Sun Nov 26 12:47:25 2023: BS 1056 completed
Sun Nov 26 12:48:02 2023: BS 1057 completed
Sun Nov 26 12:48:39 2023: BS 1058 completed
Sun Nov 26 12:49:16 2023: BS 1059 completed
Sun Nov 26 12:49:53 2023: BS 1060 completed
Sun Nov 26 12:50:30 2023: BS 1061 completed
Sun Nov 26 12:51:07 2023: BS 1062 completed
Sun Nov 26 12:51:44 2023: BS 1063 completed
Sun Nov 26 12:52:21 2023: BS 1064 completed
Sun Nov 26 12:52:58 2023: BS 1065 completed
Sun Nov 26 12:53:35 2023: BS 1066 completed
Sun Nov 26 12:54:12 2023: BS 1067 completed
Sun Nov 26 12:54:49 2023: BS 1068 completed
Sun Nov 26 12:55:26 2023: BS 1069 completed
Sun Nov 26 12:56:03 2023: BS 1070 completed
Sun Nov 26 12:56:40 2023: BS 1071 completed
Sun Nov 26 12:57:17 2023: BS 1072 completed
Sun Nov 26 12:57:54 2023: BS 1073 completed
Sun Nov 26 12:58:31 2023: BS 1074 completed
Sun Nov 26 12:59:08 2023: BS 1075 completed
Sun Nov 26 12:59:45 2023: BS 1076 completed
Sun Nov 26 13:00:22 2023: BS 1077 completed
Sun Nov 26 13:00:59 2023: BS 1078 completed
Sun Nov 26 13:01:36 2023: BS 1079 completed
Sun Nov 26 13:02:13 2023: BS 1080 completed
Sun Nov 26 13:02:50 2023: BS 1081 completed
Sun Nov 26 13:03:27 2023: BS 1082 completed
Sun Nov 26 13:04:04 2023: BS 1083 completed
Sun Nov 26 13:04:41 2023: BS 1084 completed
Sun Nov 26 13:05:18 2023: BS 1085 completed
Sun Nov 26 13:05:54 2023: BS 1086 completed
Sun Nov 26 13:06:31 2023: BS 1087 completed
Sun Nov 26 13:07:08 2023: BS 1088 completed
Sun Nov 26 13:07:45 2023: BS 1089 completed
Sun Nov 26 13:08:22 2023: BS 1090 completed
Sun Nov 26 13:08:59 2023: BS 1091 completed
Sun Nov 26 13:09:36 2023: BS 1092 completed
Sun Nov 26 13:10:13 2023: BS 1093 completed
Sun Nov 26 13:10:50 2023: BS 1094 completed
Sun Nov 26 13:11:27 2023: BS 1095 completed
Sun Nov 26 13:12:04 2023: BS 1096 completed
Sun Nov 26 13:12:41 2023: BS 1097 completed
Sun Nov 26 13:13:18 2023: BS 1098 completed
Sun Nov 26 13:13:55 2023: BS 1099 completed
Sun Nov 26 13:14:32 2023: BS 1100 completed
Sun Nov 26 13:15:09 2023: BS 1101 completed
Sun Nov 26 13:15:46 2023: BS 1102 completed
Sun Nov 26 13:16:23 2023: BS 1103 completed
Sun Nov 26 13:17:00 2023: BS 1104 completed
Sun Nov 26 13:17:37 2023: BS 1105 completed
Sun Nov 26 13:18:14 2023: BS 1106 completed
Sun Nov 26 13:18:51 2023: BS 1107 completed
Sun Nov 26 13:19:28 2023: BS 1108 completed
Sun Nov 26 13:20:05 2023: BS 1109 completed
Sun Nov 26 13:20:42 2023: BS 1110 completed
Sun Nov 26 13:21:19 2023: BS 1111 completed
Sun Nov 26 13:21:56 2023: BS 1112 completed
Sun Nov 26 13:22:33 2023: BS 1113 completed
Sun Nov 26 13:23:10 2023: BS 1114 completed
Sun Nov 26 13:23:47 2023: BS 1115 completed
Sun Nov 26 13:24:24 2023: BS 1116 completed
Sun Nov 26 13:25:01 2023: BS 1117 completed
Sun Nov 26 13:25:38 2023: BS 1118 completed
Sun Nov 26 13:26:15 2023: BS 1119 completed
Sun Nov 26 13:26:52 2023: BS 1120 completed
Sun Nov 26 13:27:29 2023: BS 1121 completed
Sun Nov 26 13:28:05 2023: BS 1122 completed
Sun Nov 26 13:28:42 2023: BS 1123 completed
Sun Nov 26 13:29:19 2023: BS 1124 completed
Sun Nov 26 13:29:56 2023: BS 1125 completed
Sun Nov 26 13:30:33 2023: BS 1126 completed
Sun Nov 26 13:31:10 2023: BS 1127 completed
Sun Nov 26 13:31:47 2023: BS 1128 completed
Sun Nov 26 13:32:24 2023: BS 1129 completed
Sun Nov 26 13:33:01 2023: BS 1130 completed
Sun Nov 26 13:33:38 2023: BS 1131 completed
Sun Nov 26 13:34:15 2023: BS 1132 completed
Sun Nov 26 13:34:52 2023: BS 1133 completed
Sun Nov 26 13:35:29 2023: BS 1134 completed
Sun Nov 26 13:36:06 2023: BS 1135 completed
Sun Nov 26 13:36:43 2023: BS 1136 completed
Sun Nov 26 13:37:20 2023: BS 1137 completed
Sun Nov 26 13:37:57 2023: BS 1138 completed
Sun Nov 26 13:38:34 2023: BS 1139 completed
Sun Nov 26 13:39:11 2023: BS 1140 completed
Sun Nov 26 13:39:48 2023: BS 1141 completed
Sun Nov 26 13:40:25 2023: BS 1142 completed
Sun Nov 26 13:41:02 2023: BS 1143 completed
Sun Nov 26 13:41:39 2023: BS 1144 completed
Sun Nov 26 13:42:16 2023: BS 1145 completed
Sun Nov 26 13:42:53 2023: BS 1146 completed
Sun Nov 26 13:43:30 2023: BS 1147 completed
Sun Nov 26 13:44:07 2023: BS 1148 completed
Sun Nov 26 13:44:44 2023: BS 1149 completed
Sun Nov 26 13:45:21 2023: BS 1150 completed
Sun Nov 26 13:45:58 2023: BS 1151 completed
Sun Nov 26 13:46:35 2023: BS 1152 completed
Sun Nov 26 13:47:12 2023: BS 1153 completed
Sun Nov 26 13:47:49 2023: BS 1154 completed
Sun Nov 26 13:48:26 2023: BS 1155 completed
Sun Nov 26 13:49:03 2023: BS 1156 completed
Sun Nov 26 13:49:40 2023: BS 1157 completed
Sun Nov 26 13:50:16 2023: BS 1158 completed
Sun Nov 26 13:50:53 2023: BS 1159 completed
Sun Nov 26 13:51:30 2023: BS 1160 completed
Sun Nov 26 13:52:07 2023: BS 1161 completed
Sun Nov 26 13:52:44 2023: BS 1162 completed
Sun Nov 26 13:53:21 2023: BS 1163 completed
Sun Nov 26 13:53:58 2023: BS 1164 completed
Sun Nov 26 13:54:35 2023: BS 1165 completed
Sun Nov 26 13:55:12 2023: BS 1166 completed
Sun Nov 26 13:55:49 2023: BS 1167 completed
Sun Nov 26 13:56:26 2023: BS 1168 completed
Sun Nov 26 13:57:03 2023: BS 1169 completed
Sun Nov 26 13:57:40 2023: BS 1170 completed
Sun Nov 26 13:58:17 2023: BS 1171 completed
Sun Nov 26 13:58:54 2023: BS 1172 completed
Sun Nov 26 13:59:31 2023: BS 1173 completed
Sun Nov 26 14:00:08 2023: BS 1174 completed
Sun Nov 26 14:00:45 2023: BS 1175 completed
Sun Nov 26 14:01:22 2023: BS 1176 completed
Sun Nov 26 14:01:59 2023: BS 1177 completed
Sun Nov 26 14:02:36 2023: BS 1178 completed
Sun Nov 26 14:03:13 2023: BS 1179 completed
Sun Nov 26 14:03:50 2023: BS 1180 completed
Sun Nov 26 14:04:27 2023: BS 1181 completed
Sun Nov 26 14:05:04 2023: BS 1182 completed
Sun Nov 26 14:05:41 2023: BS 1183 completed
Sun Nov 26 14:06:18 2023: BS 1184 completed
Sun Nov 26 14:06:55 2023: BS 1185 completed
Sun Nov 26 14:07:32 2023: BS 1186 completed
Sun Nov 26 14:08:09 2023: BS 1187 completed
Sun Nov 26 14:08:46 2023: BS 1188 completed
Sun Nov 26 14:09:23 2023: BS 1189 completed
Sun Nov 26 14:10:00 2023: BS 1190 completed
Sun Nov 26 14:10:37 2023: BS 1191 completed
Sun Nov 26 14:11:14 2023: BS 1192 completed
Sun Nov 26 14:11:51 2023: BS 1193 completed
Sun Nov 26 14:12:27 2023: BS 1194 completed
Sun Nov 26 14:13:04 2023: BS 1195 completed
Sun Nov 26 14:13:41 2023: BS 1196 completed
Sun Nov 26 14:14:18 2023: BS 1197 completed
Sun Nov 26 14:14:55 2023: BS 1198 completed
Sun Nov 26 14:15:32 2023: BS 1199 completed
Sun Nov 26 14:16:09 2023: BS 1200 completed
Sun Nov 26 14:16:46 2023: BS 1201 completed
Sun Nov 26 14:17:23 2023: BS 1202 completed
Sun Nov 26 14:18:00 2023: BS 1203 completed
Sun Nov 26 14:18:37 2023: BS 1204 completed
Sun Nov 26 14:19:14 2023: BS 1205 completed
Sun Nov 26 14:19:51 2023: BS 1206 completed
Sun Nov 26 14:20:28 2023: BS 1207 completed
Sun Nov 26 14:21:05 2023: BS 1208 completed
Sun Nov 26 14:21:42 2023: BS 1209 completed
Sun Nov 26 14:22:19 2023: BS 1210 completed
Sun Nov 26 14:22:56 2023: BS 1211 completed
Sun Nov 26 14:23:33 2023: BS 1212 completed
Sun Nov 26 14:24:10 2023: BS 1213 completed
Sun Nov 26 14:24:47 2023: BS 1214 completed
Sun Nov 26 14:25:24 2023: BS 1215 completed
Sun Nov 26 14:26:01 2023: BS 1216 completed
Sun Nov 26 14:26:38 2023: BS 1217 completed
Sun Nov 26 14:27:15 2023: BS 1218 completed
Sun Nov 26 14:27:52 2023: BS 1219 completed
Sun Nov 26 14:28:29 2023: BS 1220 completed
Sun Nov 26 14:29:06 2023: BS 1221 completed
Sun Nov 26 14:29:43 2023: BS 1222 completed
Sun Nov 26 14:30:20 2023: BS 1223 completed
Sun Nov 26 14:30:57 2023: BS 1224 completed
Sun Nov 26 14:31:34 2023: BS 1225 completed
Sun Nov 26 14:32:11 2023: BS 1226 completed
Sun Nov 26 14:32:48 2023: BS 1227 completed
Sun Nov 26 14:32:52 2023: Acquisition aborted
