# Supplementary material for: Synthesis of Benzo[c]cinnolinium Salts from 2-Azobiaryls by Copper(II) or Electrochemical Oxidation
Source: Org Lett. 2024 Feb 15;26(8):1694–8. doi: 10.1021/acs.orglett.4c00213 (PMC10913080; doi:10.1021/acs.orglett.4c00213)
Supplement: Supplementary file 2 — ol4c00213_si_002.zip [file ol4c00213_si_002.zip › FID for Publication/3s/13C/log]

Tue Nov 21 22:26:41 2023: Experiment started
Tue Nov 21 22:27:20 2023: BS 1 completed
Tue Nov 21 22:27:57 2023: BS 2 completed
Tue Nov 21 22:28:34 2023: BS 3 completed
Tue Nov 21 22:29:11 2023: BS 4 completed
Tue Nov 21 22:29:48 2023: BS 5 completed
Tue Nov 21 22:30:25 2023: BS 6 completed
Tue Nov 21 22:31:02 2023: BS 7 completed
Tue Nov 21 22:31:39 2023: BS 8 completed
Tue Nov 21 22:32:16 2023: BS 9 completed
Tue Nov 21 22:32:53 2023: BS 10 completed
Tue Nov 21 22:33:30 2023: BS 11 completed
Tue Nov 21 22:34:07 2023: BS 12 completed
Tue Nov 21 22:34:44 2023: BS 13 completed
Tue Nov 21 22:35:21 2023: BS 14 completed
Tue Nov 21 22:35:58 2023: BS 15 completed
Tue Nov 21 22:36:35 2023: BS 16 completed
Tue Nov 21 22:37:12 2023: BS 17 completed
Tue Nov 21 22:37:48 2023: BS 18 completed
Tue Nov 21 22:38:25 2023: BS 19 completed
Tue Nov 21 22:39:02 2023: BS 20 completed
Tue Nov 21 22:39:39 2023: BS 21 completed
Tue Nov 21 22:40:16 2023: BS 22 completed
Tue Nov 21 22:40:53 2023: BS 23 completed
Tue Nov 21 22:41:30 2023: BS 24 completed
Tue Nov 21 22:42:07 2023: BS 25 completed
Tue Nov 21 22:42:44 2023: BS 26 completed
Tue Nov 21 22:43:21 2023: BS 27 completed
Tue Nov 21 22:43:58 2023: BS 28 completed
Tue Nov 21 22:44:35 2023: BS 29 completed
Tue Nov 21 22:45:12 2023: BS 30 completed
Tue Nov 21 22:45:49 2023: BS 31 completed
Tue Nov 21 22:46:26 2023: BS 32 completed
Tue Nov 21 22:47:03 2023: BS 33 completed
Tue Nov 21 22:47:40 2023: BS 34 completed
Tue Nov 21 22:48:17 2023: BS 35 completed
Tue Nov 21 22:48:54 2023: BS 36 completed
Tue Nov 21 22:49:31 2023: BS 37 completed
Tue Nov 21 22:50:08 2023: BS 38 completed
Tue Nov 21 22:50:45 2023: BS 39 completed
Tue Nov 21 22:51:22 2023: BS 40 completed
Tue Nov 21 22:51:59 2023: BS 41 completed
Tue Nov 21 22:52:36 2023: BS 42 completed
Tue Nov 21 22:53:13 2023: BS 43 completed
Tue Nov 21 22:53:50 2023: BS 44 completed
Tue Nov 21 22:54:27 2023: BS 45 completed
Tue Nov 21 22:55:04 2023: BS 46 completed
Tue Nov 21 22:55:41 2023: BS 47 completed
Tue Nov 21 22:56:18 2023: BS 48 completed
Tue Nov 21 22:56:55 2023: BS 49 completed
Tue Nov 21 22:57:32 2023: BS 50 completed
Tue Nov 21 22:58:09 2023: BS 51 completed
Tue Nov 21 22:58:46 2023: BS 52 completed
Tue Nov 21 22:59:23 2023: BS 53 completed
Tue Nov 21 22:59:59 2023: BS 54 completed
Tue Nov 21 23:00:36 2023: BS 55 completed
Tue Nov 21 23:01:13 2023: BS 56 completed
Tue Nov 21 23:01:50 2023: BS 57 completed
Tue Nov 21 23:02:27 2023: BS 58 completed
Tue Nov 21 23:03:04 2023: BS 59 completed
Tue Nov 21 23:03:41 2023: BS 60 completed
Tue Nov 21 23:04:18 2023: BS 61 completed
Tue Nov 21 23:04:55 2023: BS 62 completed
Tue Nov 21 23:05:32 2023: BS 63 completed
Tue Nov 21 23:06:09 2023: BS 64 completed
Tue Nov 21 23:06:46 2023: BS 65 completed
Tue Nov 21 23:07:23 2023: BS 66 completed
Tue Nov 21 23:08:00 2023: BS 67 completed
Tue Nov 21 23:08:37 2023: BS 68 completed
Tue Nov 21 23:09:14 2023: BS 69 completed
Tue Nov 21 23:09:51 2023: BS 70 completed
Tue Nov 21 23:10:28 2023: BS 71 completed
Tue Nov 21 23:11:05 2023: BS 72 completed
Tue Nov 21 23:11:42 2023: BS 73 completed
Tue Nov 21 23:12:19 2023: BS 74 completed
Tue Nov 21 23:12:56 2023: BS 75 completed
Tue Nov 21 23:13:33 2023: BS 76 completed
Tue Nov 21 23:14:10 2023: BS 77 completed
Tue Nov 21 23:14:47 2023: BS 78 completed
Tue Nov 21 23:15:24 2023: BS 79 completed
Tue Nov 21 23:16:01 2023: BS 80 completed
Tue Nov 21 23:16:38 2023: BS 81 completed
Tue Nov 21 23:17:15 2023: BS 82 completed
Tue Nov 21 23:17:52 2023: BS 83 completed
Tue Nov 21 23:18:29 2023: BS 84 completed
Tue Nov 21 23:19:06 2023: BS 85 completed
Tue Nov 21 23:19:43 2023: BS 86 completed
Tue Nov 21 23:20:20 2023: BS 87 completed
Tue Nov 21 23:20:57 2023: BS 88 completed
Tue Nov 21 23:21:34 2023: BS 89 completed
Tue Nov 21 23:22:10 2023: BS 90 completed
Tue Nov 21 23:22:47 2023: BS 91 completed
Tue Nov 21 23:23:24 2023: BS 92 completed
Tue Nov 21 23:24:01 2023: BS 93 completed
Tue Nov 21 23:24:38 2023: BS 94 completed
Tue Nov 21 23:25:15 2023: BS 95 completed
Tue Nov 21 23:25:52 2023: BS 96 completed
Tue Nov 21 23:26:29 2023: BS 97 completed
Tue Nov 21 23:27:06 2023: BS 98 completed
Tue Nov 21 23:27:43 2023: BS 99 completed
Tue Nov 21 23:28:20 2023: BS 100 completed
Tue Nov 21 23:28:57 2023: BS 101 completed
Tue Nov 21 23:29:34 2023: BS 102 completed
Tue Nov 21 23:30:11 2023: BS 103 completed
Tue Nov 21 23:30:48 2023: BS 104 completed
Tue Nov 21 23:31:25 2023: BS 105 completed
Tue Nov 21 23:32:02 2023: BS 106 completed
Tue Nov 21 23:32:39 2023: BS 107 completed
Tue Nov 21 23:33:16 2023: BS 108 completed
Tue Nov 21 23:33:53 2023: BS 109 completed
Tue Nov 21 23:34:30 2023: BS 110 completed
Tue Nov 21 23:35:07 2023: BS 111 completed
Tue Nov 21 23:35:44 2023: BS 112 completed
Tue Nov 21 23:36:21 2023: BS 113 completed
Tue Nov 21 23:36:58 2023: BS 114 completed
Tue Nov 21 23:37:35 2023: BS 115 completed
Tue Nov 21 23:38:12 2023: BS 116 completed
Tue Nov 21 23:38:49 2023: BS 117 completed
Tue Nov 21 23:39:26 2023: BS 118 completed
Tue Nov 21 23:40:03 2023: BS 119 completed
Tue Nov 21 23:40:40 2023: BS 120 completed
Tue Nov 21 23:41:17 2023: BS 121 completed
Tue Nov 21 23:41:54 2023: BS 122 completed
Tue Nov 21 23:42:31 2023: BS 123 completed
Tue Nov 21 23:43:08 2023: BS 124 completed
Tue Nov 21 23:43:45 2023: BS 125 completed
Tue Nov 21 23:44:21 2023: BS 126 completed
Tue Nov 21 23:44:58 2023: BS 127 completed
Tue Nov 21 23:45:35 2023: BS 128 completed
Tue Nov 21 23:46:12 2023: BS 129 completed
Tue Nov 21 23:46:49 2023: BS 130 completed
Tue Nov 21 23:47:26 2023: BS 131 completed
Tue Nov 21 23:48:03 2023: BS 132 completed
Tue Nov 21 23:48:40 2023: BS 133 completed
Tue Nov 21 23:49:17 2023: BS 134 completed
Tue Nov 21 23:49:54 2023: BS 135 completed
Tue Nov 21 23:50:31 2023: BS 136 completed
Tue Nov 21 23:51:08 2023: BS 137 completed
Tue Nov 21 23:51:45 2023: BS 138 completed
Tue Nov 21 23:52:22 2023: BS 139 completed
Tue Nov 21 23:52:59 2023: BS 140 completed
Tue Nov 21 23:53:36 2023: BS 141 completed
Tue Nov 21 23:54:13 2023: BS 142 completed
Tue Nov 21 23:54:50 2023: BS 143 completed
Tue Nov 21 23:55:27 2023: BS 144 completed
Tue Nov 21 23:56:04 2023: BS 145 completed
Tue Nov 21 23:56:41 2023: BS 146 completed
Tue Nov 21 23:57:18 2023: BS 147 completed
Tue Nov 21 23:57:55 2023: BS 148 completed
Tue Nov 21 23:58:32 2023: BS 149 completed
Tue Nov 21 23:59:09 2023: BS 150 completed
Tue Nov 21 23:59:46 2023: BS 151 completed
Wed Nov 22 00:00:23 2023: BS 152 completed
Wed Nov 22 00:01:00 2023: BS 153 completed
Wed Nov 22 00:01:37 2023: BS 154 completed
Wed Nov 22 00:02:14 2023: BS 155 completed
Wed Nov 22 00:02:51 2023: BS 156 completed
Wed Nov 22 00:03:28 2023: BS 157 completed
Wed Nov 22 00:04:05 2023: BS 158 completed
Wed Nov 22 00:04:42 2023: BS 159 completed
Wed Nov 22 00:05:19 2023: BS 160 completed
Wed Nov 22 00:05:56 2023: BS 161 completed
Wed Nov 22 00:06:32 2023: BS 162 completed
Wed Nov 22 00:07:09 2023: BS 163 completed
Wed Nov 22 00:07:46 2023: BS 164 completed
Wed Nov 22 00:08:23 2023: BS 165 completed
Wed Nov 22 00:09:00 2023: BS 166 completed
Wed Nov 22 00:09:37 2023: BS 167 completed
Wed Nov 22 00:10:14 2023: BS 168 completed
Wed Nov 22 00:10:51 2023: BS 169 completed
Wed Nov 22 00:11:28 2023: BS 170 completed
Wed Nov 22 00:12:05 2023: BS 171 completed
Wed Nov 22 00:12:42 2023: BS 172 completed
Wed Nov 22 00:13:19 2023: BS 173 completed
Wed Nov 22 00:13:56 2023: BS 174 completed
Wed Nov 22 00:14:33 2023: BS 175 completed
Wed Nov 22 00:15:10 2023: BS 176 completed
Wed Nov 22 00:15:47 2023: BS 177 completed
Wed Nov 22 00:16:24 2023: BS 178 completed
Wed Nov 22 00:17:01 2023: BS 179 completed
Wed Nov 22 00:17:38 2023: BS 180 completed
Wed Nov 22 00:18:15 2023: BS 181 completed
Wed Nov 22 00:18:52 2023: BS 182 completed
Wed Nov 22 00:19:29 2023: BS 183 completed
Wed Nov 22 00:20:06 2023: BS 184 completed
Wed Nov 22 00:20:43 2023: BS 185 completed
Wed Nov 22 00:21:20 2023: BS 186 completed
Wed Nov 22 00:21:57 2023: BS 187 completed
Wed Nov 22 00:22:34 2023: BS 188 completed
Wed Nov 22 00:23:11 2023: BS 189 completed
Wed Nov 22 00:23:48 2023: BS 190 completed
Wed Nov 22 00:24:25 2023: BS 191 completed
Wed Nov 22 00:25:02 2023: BS 192 completed
Wed Nov 22 00:25:39 2023: BS 193 completed
Wed Nov 22 00:26:16 2023: BS 194 completed
Wed Nov 22 00:26:53 2023: BS 195 completed
Wed Nov 22 00:27:30 2023: BS 196 completed
Wed Nov 22 00:28:07 2023: BS 197 completed
Wed Nov 22 00:28:43 2023: BS 198 completed
Wed Nov 22 00:29:20 2023: BS 199 completed
Wed Nov 22 00:29:57 2023: BS 200 completed
Wed Nov 22 00:30:34 2023: BS 201 completed
Wed Nov 22 00:31:11 2023: BS 202 completed
Wed Nov 22 00:31:48 2023: BS 203 completed
Wed Nov 22 00:32:25 2023: BS 204 completed
Wed Nov 22 00:33:02 2023: BS 205 completed
Wed Nov 22 00:33:39 2023: BS 206 completed
Wed Nov 22 00:34:16 2023: BS 207 completed
Wed Nov 22 00:34:53 2023: BS 208 completed
Wed Nov 22 00:35:30 2023: BS 209 completed
Wed Nov 22 00:36:07 2023: BS 210 completed
Wed Nov 22 00:36:44 2023: BS 211 completed
Wed Nov 22 00:37:21 2023: BS 212 completed
Wed Nov 22 00:37:58 2023: BS 213 completed
Wed Nov 22 00:38:35 2023: BS 214 completed
Wed Nov 22 00:39:12 2023: BS 215 completed
Wed Nov 22 00:39:49 2023: BS 216 completed
Wed Nov 22 00:40:26 2023: BS 217 completed
Wed Nov 22 00:41:03 2023: BS 218 completed
Wed Nov 22 00:41:40 2023: BS 219 completed
Wed Nov 22 00:42:17 2023: BS 220 completed
Wed Nov 22 00:42:54 2023: BS 221 completed
Wed Nov 22 00:43:31 2023: BS 222 completed
Wed Nov 22 00:44:08 2023: BS 223 completed
Wed Nov 22 00:44:45 2023: BS 224 completed
Wed Nov 22 00:45:22 2023: BS 225 completed
Wed Nov 22 00:45:59 2023: BS 226 completed
Wed Nov 22 00:46:36 2023: BS 227 completed
Wed Nov 22 00:47:13 2023: BS 228 completed
Wed Nov 22 00:47:50 2023: BS 229 completed
Wed Nov 22 00:48:27 2023: BS 230 completed
Wed Nov 22 00:49:04 2023: BS 231 completed
Wed Nov 22 00:49:41 2023: BS 232 completed
Wed Nov 22 00:50:18 2023: BS 233 completed
Wed Nov 22 00:50:54 2023: BS 234 completed
Wed Nov 22 00:51:31 2023: BS 235 completed
Wed Nov 22 00:52:08 2023: BS 236 completed
Wed Nov 22 00:52:45 2023: BS 237 completed
Wed Nov 22 00:53:22 2023: BS 238 completed
Wed Nov 22 00:53:59 2023: BS 239 completed
Wed Nov 22 00:54:36 2023: BS 240 completed
Wed Nov 22 00:55:13 2023: BS 241 completed
Wed Nov 22 00:55:50 2023: BS 242 completed
Wed Nov 22 00:56:27 2023: BS 243 completed
Wed Nov 22 00:57:04 2023: BS 244 completed
Wed Nov 22 00:57:41 2023: BS 245 completed
Wed Nov 22 00:58:18 2023: BS 246 completed
Wed Nov 22 00:58:55 2023: BS 247 completed
Wed Nov 22 00:59:32 2023: BS 248 completed
Wed Nov 22 01:00:09 2023: BS 249 completed
Wed Nov 22 01:00:46 2023: BS 250 completed
Wed Nov 22 01:01:23 2023: BS 251 completed
Wed Nov 22 01:02:00 2023: BS 252 completed
Wed Nov 22 01:02:37 2023: BS 253 completed
Wed Nov 22 01:03:14 2023: BS 254 completed
Wed Nov 22 01:03:51 2023: BS 255 completed
Wed Nov 22 01:04:28 2023: BS 256 completed
Wed Nov 22 01:05:05 2023: BS 257 completed
Wed Nov 22 01:05:42 2023: BS 258 completed
Wed Nov 22 01:06:19 2023: BS 259 completed
Wed Nov 22 01:06:56 2023: BS 260 completed
Wed Nov 22 01:07:33 2023: BS 261 completed
Wed Nov 22 01:08:10 2023: BS 262 completed
Wed Nov 22 01:08:47 2023: BS 263 completed
Wed Nov 22 01:09:24 2023: BS 264 completed
Wed Nov 22 01:10:01 2023: BS 265 completed
Wed Nov 22 01:10:38 2023: BS 266 completed
Wed Nov 22 01:11:15 2023: BS 267 completed
Wed Nov 22 01:11:52 2023: BS 268 completed
Wed Nov 22 01:12:29 2023: BS 269 completed
Wed Nov 22 01:13:05 2023: BS 270 completed
Wed Nov 22 01:13:42 2023: BS 271 completed
Wed Nov 22 01:14:19 2023: BS 272 completed
Wed Nov 22 01:14:56 2023: BS 273 completed
Wed Nov 22 01:15:33 2023: BS 274 completed
Wed Nov 22 01:16:10 2023: BS 275 completed
Wed Nov 22 01:16:47 2023: BS 276 completed
Wed Nov 22 01:17:24 2023: BS 277 completed
Wed Nov 22 01:18:01 2023: BS 278 completed
Wed Nov 22 01:18:38 2023: BS 279 completed
Wed Nov 22 01:19:15 2023: BS 280 completed
Wed Nov 22 01:19:52 2023: BS 281 completed
Wed Nov 22 01:20:29 2023: BS 282 completed
Wed Nov 22 01:21:06 2023: BS 283 completed
Wed Nov 22 01:21:43 2023: BS 284 completed
Wed Nov 22 01:22:20 2023: BS 285 completed
Wed Nov 22 01:22:57 2023: BS 286 completed
Wed Nov 22 01:23:34 2023: BS 287 completed
Wed Nov 22 01:24:11 2023: BS 288 completed
Wed Nov 22 01:24:48 2023: BS 289 completed
Wed Nov 22 01:25:25 2023: BS 290 completed
Wed Nov 22 01:26:02 2023: BS 291 completed
Wed Nov 22 01:26:39 2023: BS 292 completed
Wed Nov 22 01:27:16 2023: BS 293 completed
Wed Nov 22 01:27:53 2023: BS 294 completed
Wed Nov 22 01:28:30 2023: BS 295 completed
Wed Nov 22 01:29:07 2023: BS 296 completed
Wed Nov 22 01:29:44 2023: BS 297 completed
Wed Nov 22 01:30:21 2023: BS 298 completed
Wed Nov 22 01:30:58 2023: BS 299 completed
Wed Nov 22 01:31:35 2023: BS 300 completed
Wed Nov 22 01:32:12 2023: BS 301 completed
Wed Nov 22 01:32:49 2023: BS 302 completed
Wed Nov 22 01:33:26 2023: BS 303 completed
Wed Nov 22 01:34:03 2023: BS 304 completed
Wed Nov 22 01:34:40 2023: BS 305 completed
Wed Nov 22 01:35:16 2023: BS 306 completed
Wed Nov 22 01:35:53 2023: BS 307 completed
Wed Nov 22 01:36:30 2023: BS 308 completed
Wed Nov 22 01:37:07 2023: BS 309 completed
Wed Nov 22 01:37:44 2023: BS 310 completed
Wed Nov 22 01:38:21 2023: BS 311 completed
Wed Nov 22 01:38:58 2023: BS 312 completed
Wed Nov 22 01:39:35 2023: BS 313 completed
Wed Nov 22 01:40:12 2023: BS 314 completed
Wed Nov 22 01:40:49 2023: BS 315 completed
Wed Nov 22 01:41:26 2023: BS 316 completed
Wed Nov 22 01:42:03 2023: BS 317 completed
Wed Nov 22 01:42:40 2023: BS 318 completed
Wed Nov 22 01:43:17 2023: BS 319 completed
Wed Nov 22 01:43:54 2023: BS 320 completed
Wed Nov 22 01:44:31 2023: BS 321 completed
Wed Nov 22 01:45:08 2023: BS 322 completed
Wed Nov 22 01:45:45 2023: BS 323 completed
Wed Nov 22 01:46:22 2023: BS 324 completed
Wed Nov 22 01:46:59 2023: BS 325 completed
Wed Nov 22 01:47:36 2023: BS 326 completed
Wed Nov 22 01:48:13 2023: BS 327 completed
Wed Nov 22 01:48:50 2023: BS 328 completed
Wed Nov 22 01:49:27 2023: BS 329 completed
Wed Nov 22 01:50:04 2023: BS 330 completed
Wed Nov 22 01:50:41 2023: BS 331 completed
Wed Nov 22 01:51:18 2023: BS 332 completed
Wed Nov 22 01:51:55 2023: BS 333 completed
Wed Nov 22 01:52:32 2023: BS 334 completed
Wed Nov 22 01:53:09 2023: BS 335 completed
Wed Nov 22 01:53:46 2023: BS 336 completed
Wed Nov 22 01:54:23 2023: BS 337 completed
Wed Nov 22 01:55:00 2023: BS 338 completed
Wed Nov 22 01:55:37 2023: BS 339 completed
Wed Nov 22 01:56:14 2023: BS 340 completed
Wed Nov 22 01:56:51 2023: BS 341 completed
Wed Nov 22 01:57:27 2023: BS 342 completed
Wed Nov 22 01:58:04 2023: BS 343 completed
Wed Nov 22 01:58:41 2023: BS 344 completed
Wed Nov 22 01:59:18 2023: BS 345 completed
Wed Nov 22 01:59:55 2023: BS 346 completed
Wed Nov 22 02:00:32 2023: BS 347 completed
Wed Nov 22 02:01:09 2023: BS 348 completed
Wed Nov 22 02:01:46 2023: BS 349 completed
Wed Nov 22 02:02:23 2023: BS 350 completed
Wed Nov 22 02:03:00 2023: BS 351 completed
Wed Nov 22 02:03:37 2023: BS 352 completed
Wed Nov 22 02:04:14 2023: BS 353 completed
Wed Nov 22 02:04:51 2023: BS 354 completed
Wed Nov 22 02:05:28 2023: BS 355 completed
Wed Nov 22 02:06:05 2023: BS 356 completed
Wed Nov 22 02:06:42 2023: BS 357 completed
Wed Nov 22 02:07:19 2023: BS 358 completed
Wed Nov 22 02:07:56 2023: BS 359 completed
Wed Nov 22 02:08:33 2023: BS 360 completed
Wed Nov 22 02:09:10 2023: BS 361 completed
Wed Nov 22 02:09:47 2023: BS 362 completed
Wed Nov 22 02:10:24 2023: BS 363 completed
Wed Nov 22 02:11:01 2023: BS 364 completed
Wed Nov 22 02:11:38 2023: BS 365 completed
Wed Nov 22 02:12:15 2023: BS 366 completed
Wed Nov 22 02:12:52 2023: BS 367 completed
Wed Nov 22 02:13:29 2023: BS 368 completed
Wed Nov 22 02:14:06 2023: BS 369 completed
Wed Nov 22 02:14:43 2023: BS 370 completed
Wed Nov 22 02:15:20 2023: BS 371 completed
Wed Nov 22 02:15:57 2023: BS 372 completed
Wed Nov 22 02:16:34 2023: BS 373 completed
Wed Nov 22 02:17:11 2023: BS 374 completed
Wed Nov 22 02:17:48 2023: BS 375 completed
Wed Nov 22 02:18:25 2023: BS 376 completed
Wed Nov 22 02:19:02 2023: BS 377 completed
Wed Nov 22 02:19:38 2023: BS 378 completed
Wed Nov 22 02:20:15 2023: BS 379 completed
Wed Nov 22 02:20:52 2023: BS 380 completed
Wed Nov 22 02:21:29 2023: BS 381 completed
Wed Nov 22 02:22:06 2023: BS 382 completed
Wed Nov 22 02:22:43 2023: BS 383 completed
Wed Nov 22 02:23:20 2023: BS 384 completed
Wed Nov 22 02:23:57 2023: BS 385 completed
Wed Nov 22 02:24:34 2023: BS 386 completed
Wed Nov 22 02:25:11 2023: BS 387 completed
Wed Nov 22 02:25:48 2023: BS 388 completed
Wed Nov 22 02:26:25 2023: BS 389 completed
Wed Nov 22 02:27:02 2023: BS 390 completed
Wed Nov 22 02:27:39 2023: BS 391 completed
Wed Nov 22 02:28:16 2023: BS 392 completed
Wed Nov 22 02:28:53 2023: BS 393 completed
Wed Nov 22 02:29:30 2023: BS 394 completed
Wed Nov 22 02:30:07 2023: BS 395 completed
Wed Nov 22 02:30:44 2023: BS 396 completed
Wed Nov 22 02:31:21 2023: BS 397 completed
Wed Nov 22 02:31:58 2023: BS 398 completed
Wed Nov 22 02:32:35 2023: BS 399 completed
Wed Nov 22 02:33:12 2023: BS 400 completed
Wed Nov 22 02:33:49 2023: BS 401 completed
Wed Nov 22 02:34:26 2023: BS 402 completed
Wed Nov 22 02:35:03 2023: BS 403 completed
Wed Nov 22 02:35:40 2023: BS 404 completed
Wed Nov 22 02:36:17 2023: BS 405 completed
Wed Nov 22 02:36:54 2023: BS 406 completed
Wed Nov 22 02:37:31 2023: BS 407 completed
Wed Nov 22 02:38:08 2023: BS 408 completed
Wed Nov 22 02:38:45 2023: BS 409 completed
Wed Nov 22 02:39:22 2023: BS 410 completed
Wed Nov 22 02:39:59 2023: BS 411 completed
Wed Nov 22 02:40:36 2023: BS 412 completed
Wed Nov 22 02:41:13 2023: BS 413 completed
Wed Nov 22 02:41:49 2023: BS 414 completed
Wed Nov 22 02:42:26 2023: BS 415 completed
Wed Nov 22 02:43:03 2023: BS 416 completed
Wed Nov 22 02:43:40 2023: BS 417 completed
Wed Nov 22 02:44:17 2023: BS 418 completed
Wed Nov 22 02:44:54 2023: BS 419 completed
Wed Nov 22 02:45:31 2023: BS 420 completed
Wed Nov 22 02:46:08 2023: BS 421 completed
Wed Nov 22 02:46:45 2023: BS 422 completed
Wed Nov 22 02:47:22 2023: BS 423 completed
Wed Nov 22 02:47:59 2023: BS 424 completed
Wed Nov 22 02:48:36 2023: BS 425 completed
Wed Nov 22 02:49:13 2023: BS 426 completed
Wed Nov 22 02:49:50 2023: BS 427 completed
Wed Nov 22 02:50:27 2023: BS 428 completed
Wed Nov 22 02:51:04 2023: BS 429 completed
Wed Nov 22 02:51:41 2023: BS 430 completed
Wed Nov 22 02:52:18 2023: BS 431 completed
Wed Nov 22 02:52:55 2023: BS 432 completed
Wed Nov 22 02:53:32 2023: BS 433 completed
Wed Nov 22 02:54:09 2023: BS 434 completed
Wed Nov 22 02:54:46 2023: BS 435 completed
Wed Nov 22 02:55:23 2023: BS 436 completed
Wed Nov 22 02:56:00 2023: BS 437 completed
Wed Nov 22 02:56:37 2023: BS 438 completed
Wed Nov 22 02:57:14 2023: BS 439 completed
Wed Nov 22 02:57:51 2023: BS 440 completed
Wed Nov 22 02:58:28 2023: BS 441 completed
Wed Nov 22 02:59:05 2023: BS 442 completed
Wed Nov 22 02:59:42 2023: BS 443 completed
Wed Nov 22 03:00:19 2023: BS 444 completed
Wed Nov 22 03:00:56 2023: BS 445 completed
Wed Nov 22 03:01:33 2023: BS 446 completed
Wed Nov 22 03:02:10 2023: BS 447 completed
Wed Nov 22 03:02:47 2023: BS 448 completed
Wed Nov 22 03:03:24 2023: BS 449 completed
Wed Nov 22 03:04:00 2023: BS 450 completed
Wed Nov 22 03:04:37 2023: BS 451 completed
Wed Nov 22 03:05:14 2023: BS 452 completed
Wed Nov 22 03:05:51 2023: BS 453 completed
Wed Nov 22 03:06:28 2023: BS 454 completed
Wed Nov 22 03:07:05 2023: BS 455 completed
Wed Nov 22 03:07:42 2023: BS 456 completed
Wed Nov 22 03:08:19 2023: BS 457 completed
Wed Nov 22 03:08:56 2023: BS 458 completed
Wed Nov 22 03:09:33 2023: BS 459 completed
Wed Nov 22 03:10:10 2023: BS 460 completed
Wed Nov 22 03:10:47 2023: BS 461 completed
Wed Nov 22 03:11:24 2023: BS 462 completed
Wed Nov 22 03:12:01 2023: BS 463 completed
Wed Nov 22 03:12:38 2023: BS 464 completed
Wed Nov 22 03:13:15 2023: BS 465 completed
Wed Nov 22 03:13:52 2023: BS 466 completed
Wed Nov 22 03:14:29 2023: BS 467 completed
Wed Nov 22 03:15:06 2023: BS 468 completed
Wed Nov 22 03:15:43 2023: BS 469 completed
Wed Nov 22 03:16:20 2023: BS 470 completed
Wed Nov 22 03:16:57 2023: BS 471 completed
Wed Nov 22 03:17:34 2023: BS 472 completed
Wed Nov 22 03:18:11 2023: BS 473 completed
Wed Nov 22 03:18:48 2023: BS 474 completed
Wed Nov 22 03:19:25 2023: BS 475 completed
Wed Nov 22 03:20:02 2023: BS 476 completed
Wed Nov 22 03:20:39 2023: BS 477 completed
Wed Nov 22 03:21:16 2023: BS 478 completed
Wed Nov 22 03:21:53 2023: BS 479 completed
Wed Nov 22 03:22:30 2023: BS 480 completed
Wed Nov 22 03:23:07 2023: BS 481 completed
Wed Nov 22 03:23:44 2023: BS 482 completed
Wed Nov 22 03:24:21 2023: BS 483 completed
Wed Nov 22 03:24:58 2023: BS 484 completed
Wed Nov 22 03:25:35 2023: BS 485 completed
Wed Nov 22 03:26:11 2023: BS 486 completed
Wed Nov 22 03:26:48 2023: BS 487 completed
Wed Nov 22 03:27:25 2023: BS 488 completed
Wed Nov 22 03:28:02 2023: BS 489 completed
Wed Nov 22 03:28:39 2023: BS 490 completed
Wed Nov 22 03:29:16 2023: BS 491 completed
Wed Nov 22 03:29:53 2023: BS 492 completed
Wed Nov 22 03:30:30 2023: BS 493 completed
Wed Nov 22 03:31:07 2023: BS 494 completed
Wed Nov 22 03:31:44 2023: BS 495 completed
Wed Nov 22 03:32:21 2023: BS 496 completed
Wed Nov 22 03:32:58 2023: BS 497 completed
Wed Nov 22 03:33:35 2023: BS 498 completed
Wed Nov 22 03:34:12 2023: BS 499 completed
Wed Nov 22 03:34:49 2023: BS 500 completed
Wed Nov 22 03:35:26 2023: BS 501 completed
Wed Nov 22 03:36:03 2023: BS 502 completed
Wed Nov 22 03:36:40 2023: BS 503 completed
Wed Nov 22 03:37:17 2023: BS 504 completed
Wed Nov 22 03:37:54 2023: BS 505 completed
Wed Nov 22 03:38:31 2023: BS 506 completed
Wed Nov 22 03:39:08 2023: BS 507 completed
Wed Nov 22 03:39:45 2023: BS 508 completed
Wed Nov 22 03:40:22 2023: BS 509 completed
Wed Nov 22 03:40:59 2023: BS 510 completed
Wed Nov 22 03:41:36 2023: BS 511 completed
Wed Nov 22 03:42:13 2023: BS 512 completed
Wed Nov 22 03:42:50 2023: BS 513 completed
Wed Nov 22 03:43:27 2023: BS 514 completed
Wed Nov 22 03:44:04 2023: BS 515 completed
Wed Nov 22 03:44:41 2023: BS 516 completed
Wed Nov 22 03:45:18 2023: BS 517 completed
Wed Nov 22 03:45:55 2023: BS 518 completed
Wed Nov 22 03:46:32 2023: BS 519 completed
Wed Nov 22 03:47:09 2023: BS 520 completed
Wed Nov 22 03:47:46 2023: BS 521 completed
Wed Nov 22 03:48:22 2023: BS 522 completed
Wed Nov 22 03:48:59 2023: BS 523 completed
Wed Nov 22 03:49:36 2023: BS 524 completed
Wed Nov 22 03:50:13 2023: BS 525 completed
Wed Nov 22 03:50:50 2023: BS 526 completed
Wed Nov 22 03:51:27 2023: BS 527 completed
Wed Nov 22 03:52:04 2023: BS 528 completed
Wed Nov 22 03:52:41 2023: BS 529 completed
Wed Nov 22 03:53:18 2023: BS 530 completed
Wed Nov 22 03:53:55 2023: BS 531 completed
Wed Nov 22 03:54:32 2023: BS 532 completed
Wed Nov 22 03:55:09 2023: BS 533 completed
Wed Nov 22 03:55:46 2023: BS 534 completed
Wed Nov 22 03:56:23 2023: BS 535 completed
Wed Nov 22 03:57:00 2023: BS 536 completed
Wed Nov 22 03:57:37 2023: BS 537 completed
Wed Nov 22 03:58:14 2023: BS 538 completed
Wed Nov 22 03:58:51 2023: BS 539 completed
Wed Nov 22 03:59:28 2023: BS 540 completed
Wed Nov 22 04:00:05 2023: BS 541 completed
Wed Nov 22 04:00:42 2023: BS 542 completed
Wed Nov 22 04:01:19 2023: BS 543 completed
Wed Nov 22 04:01:56 2023: BS 544 completed
Wed Nov 22 04:02:33 2023: BS 545 completed
Wed Nov 22 04:03:10 2023: BS 546 completed
Wed Nov 22 04:03:47 2023: BS 547 completed
Wed Nov 22 04:04:24 2023: BS 548 completed
Wed Nov 22 04:05:01 2023: BS 549 completed
Wed Nov 22 04:05:38 2023: BS 550 completed
Wed Nov 22 04:06:15 2023: BS 551 completed
Wed Nov 22 04:06:52 2023: BS 552 completed
Wed Nov 22 04:07:29 2023: BS 553 completed
Wed Nov 22 04:08:06 2023: BS 554 completed
Wed Nov 22 04:08:43 2023: BS 555 completed
Wed Nov 22 04:09:20 2023: BS 556 completed
Wed Nov 22 04:09:57 2023: BS 557 completed
Wed Nov 22 04:10:33 2023: BS 558 completed
Wed Nov 22 04:11:10 2023: BS 559 completed
Wed Nov 22 04:11:47 2023: BS 560 completed
Wed Nov 22 04:12:24 2023: BS 561 completed
Wed Nov 22 04:13:01 2023: BS 562 completed
Wed Nov 22 04:13:38 2023: BS 563 completed
Wed Nov 22 04:14:15 2023: BS 564 completed
Wed Nov 22 04:14:52 2023: BS 565 completed
Wed Nov 22 04:15:29 2023: BS 566 completed
Wed Nov 22 04:16:06 2023: BS 567 completed
Wed Nov 22 04:16:43 2023: BS 568 completed
Wed Nov 22 04:17:20 2023: BS 569 completed
Wed Nov 22 04:17:57 2023: BS 570 completed
Wed Nov 22 04:18:34 2023: BS 571 completed
Wed Nov 22 04:19:11 2023: BS 572 completed
Wed Nov 22 04:19:48 2023: BS 573 completed
Wed Nov 22 04:20:25 2023: BS 574 completed
Wed Nov 22 04:21:02 2023: BS 575 completed
Wed Nov 22 04:21:39 2023: BS 576 completed
Wed Nov 22 04:22:16 2023: BS 577 completed
Wed Nov 22 04:22:53 2023: BS 578 completed
Wed Nov 22 04:23:30 2023: BS 579 completed
Wed Nov 22 04:24:07 2023: BS 580 completed
Wed Nov 22 04:24:44 2023: BS 581 completed
Wed Nov 22 04:25:21 2023: BS 582 completed
Wed Nov 22 04:25:58 2023: BS 583 completed
Wed Nov 22 04:26:35 2023: BS 584 completed
Wed Nov 22 04:27:12 2023: BS 585 completed
Wed Nov 22 04:27:49 2023: BS 586 completed
Wed Nov 22 04:28:26 2023: BS 587 completed
Wed Nov 22 04:29:03 2023: BS 588 completed
Wed Nov 22 04:29:40 2023: BS 589 completed
Wed Nov 22 04:30:17 2023: BS 590 completed
Wed Nov 22 04:30:54 2023: BS 591 completed
Wed Nov 22 04:31:31 2023: BS 592 completed
Wed Nov 22 04:32:08 2023: BS 593 completed
Wed Nov 22 04:32:45 2023: BS 594 completed
Wed Nov 22 04:33:21 2023: BS 595 completed
Wed Nov 22 04:33:58 2023: BS 596 completed
Wed Nov 22 04:34:35 2023: BS 597 completed
Wed Nov 22 04:35:12 2023: BS 598 completed
Wed Nov 22 04:35:49 2023: BS 599 completed
Wed Nov 22 04:36:26 2023: BS 600 completed
Wed Nov 22 04:37:03 2023: BS 601 completed
Wed Nov 22 04:37:40 2023: BS 602 completed
Wed Nov 22 04:38:17 2023: BS 603 completed
Wed Nov 22 04:38:54 2023: BS 604 completed
Wed Nov 22 04:39:31 2023: BS 605 completed
Wed Nov 22 04:40:08 2023: BS 606 completed
Wed Nov 22 04:40:45 2023: BS 607 completed
Wed Nov 22 04:41:22 2023: BS 608 completed
Wed Nov 22 04:41:59 2023: BS 609 completed
Wed Nov 22 04:42:36 2023: BS 610 completed
Wed Nov 22 04:43:13 2023: BS 611 completed
Wed Nov 22 04:43:50 2023: BS 612 completed
Wed Nov 22 04:44:27 2023: BS 613 completed
Wed Nov 22 04:45:04 2023: BS 614 completed
Wed Nov 22 04:45:41 2023: BS 615 completed
Wed Nov 22 04:46:18 2023: BS 616 completed
Wed Nov 22 04:46:55 2023: BS 617 completed
Wed Nov 22 04:47:32 2023: BS 618 completed
Wed Nov 22 04:48:09 2023: BS 619 completed
Wed Nov 22 04:48:46 2023: BS 620 completed
Wed Nov 22 04:49:23 2023: BS 621 completed
Wed Nov 22 04:50:00 2023: BS 622 completed
Wed Nov 22 04:50:37 2023: BS 623 completed
Wed Nov 22 04:51:14 2023: BS 624 completed
Wed Nov 22 04:51:51 2023: BS 625 completed
Wed Nov 22 04:52:28 2023: BS 626 completed
Wed Nov 22 04:53:05 2023: BS 627 completed
Wed Nov 22 04:53:42 2023: BS 628 completed
Wed Nov 22 04:54:19 2023: BS 629 completed
Wed Nov 22 04:54:56 2023: BS 630 completed
Wed Nov 22 04:55:32 2023: BS 631 completed
Wed Nov 22 04:56:09 2023: BS 632 completed
Wed Nov 22 04:56:46 2023: BS 633 completed
Wed Nov 22 04:57:23 2023: BS 634 completed
Wed Nov 22 04:58:00 2023: BS 635 completed
Wed Nov 22 04:58:37 2023: BS 636 completed
Wed Nov 22 04:59:14 2023: BS 637 completed
Wed Nov 22 04:59:51 2023: BS 638 completed
Wed Nov 22 05:00:28 2023: BS 639 completed
Wed Nov 22 05:01:05 2023: BS 640 completed
Wed Nov 22 05:01:42 2023: BS 641 completed
Wed Nov 22 05:02:19 2023: BS 642 completed
Wed Nov 22 05:02:56 2023: BS 643 completed
Wed Nov 22 05:03:33 2023: BS 644 completed
Wed Nov 22 05:04:10 2023: BS 645 completed
Wed Nov 22 05:04:47 2023: BS 646 completed
Wed Nov 22 05:05:24 2023: BS 647 completed
Wed Nov 22 05:06:01 2023: BS 648 completed
Wed Nov 22 05:06:38 2023: BS 649 completed
Wed Nov 22 05:07:15 2023: BS 650 completed
Wed Nov 22 05:07:52 2023: BS 651 completed
Wed Nov 22 05:08:29 2023: BS 652 completed
Wed Nov 22 05:09:06 2023: BS 653 completed
Wed Nov 22 05:09:43 2023: BS 654 completed
Wed Nov 22 05:10:20 2023: BS 655 completed
Wed Nov 22 05:10:57 2023: BS 656 completed
Wed Nov 22 05:11:34 2023: BS 657 completed
Wed Nov 22 05:12:11 2023: BS 658 completed
Wed Nov 22 05:12:48 2023: BS 659 completed
Wed Nov 22 05:13:25 2023: BS 660 completed
Wed Nov 22 05:14:02 2023: BS 661 completed
Wed Nov 22 05:14:39 2023: BS 662 completed
Wed Nov 22 05:15:16 2023: BS 663 completed
Wed Nov 22 05:15:53 2023: BS 664 completed
Wed Nov 22 05:16:30 2023: BS 665 completed
Wed Nov 22 05:17:06 2023: BS 666 completed
Wed Nov 22 05:17:43 2023: BS 667 completed
Wed Nov 22 05:18:20 2023: BS 668 completed
Wed Nov 22 05:18:57 2023: BS 669 completed
Wed Nov 22 05:19:34 2023: BS 670 completed
Wed Nov 22 05:20:11 2023: BS 671 completed
Wed Nov 22 05:20:48 2023: BS 672 completed
Wed Nov 22 05:21:25 2023: BS 673 completed
Wed Nov 22 05:22:02 2023: BS 674 completed
Wed Nov 22 05:22:39 2023: BS 675 completed
Wed Nov 22 05:23:16 2023: BS 676 completed
Wed Nov 22 05:23:53 2023: BS 677 completed
Wed Nov 22 05:24:30 2023: BS 678 completed
Wed Nov 22 05:25:07 2023: BS 679 completed
Wed Nov 22 05:25:44 2023: BS 680 completed
Wed Nov 22 05:26:21 2023: BS 681 completed
Wed Nov 22 05:26:58 2023: BS 682 completed
Wed Nov 22 05:27:35 2023: BS 683 completed
Wed Nov 22 05:28:12 2023: BS 684 completed
Wed Nov 22 05:28:49 2023: BS 685 completed
Wed Nov 22 05:29:26 2023: BS 686 completed
Wed Nov 22 05:30:03 2023: BS 687 completed
Wed Nov 22 05:30:40 2023: BS 688 completed
Wed Nov 22 05:31:17 2023: BS 689 completed
Wed Nov 22 05:31:54 2023: BS 690 completed
Wed Nov 22 05:32:31 2023: BS 691 completed
Wed Nov 22 05:33:08 2023: BS 692 completed
Wed Nov 22 05:33:45 2023: BS 693 completed
Wed Nov 22 05:34:22 2023: BS 694 completed
Wed Nov 22 05:34:59 2023: BS 695 completed
Wed Nov 22 05:35:36 2023: BS 696 completed
Wed Nov 22 05:36:13 2023: BS 697 completed
Wed Nov 22 05:36:50 2023: BS 698 completed
Wed Nov 22 05:37:27 2023: BS 699 completed
Wed Nov 22 05:38:04 2023: BS 700 completed
Wed Nov 22 05:38:41 2023: BS 701 completed
Wed Nov 22 05:39:18 2023: BS 702 completed
Wed Nov 22 05:39:54 2023: BS 703 completed
Wed Nov 22 05:40:31 2023: BS 704 completed
Wed Nov 22 05:41:08 2023: BS 705 completed
Wed Nov 22 05:41:45 2023: BS 706 completed
Wed Nov 22 05:42:22 2023: BS 707 completed
Wed Nov 22 05:42:59 2023: BS 708 completed
Wed Nov 22 05:43:36 2023: BS 709 completed
Wed Nov 22 05:44:13 2023: BS 710 completed
Wed Nov 22 05:44:50 2023: BS 711 completed
Wed Nov 22 05:45:27 2023: BS 712 completed
Wed Nov 22 05:46:04 2023: BS 713 completed
Wed Nov 22 05:46:41 2023: BS 714 completed
Wed Nov 22 05:47:18 2023: BS 715 completed
Wed Nov 22 05:47:55 2023: BS 716 completed
Wed Nov 22 05:48:32 2023: BS 717 completed
Wed Nov 22 05:49:09 2023: BS 718 completed
Wed Nov 22 05:49:46 2023: BS 719 completed
Wed Nov 22 05:50:23 2023: BS 720 completed
Wed Nov 22 05:51:00 2023: BS 721 completed
Wed Nov 22 05:51:37 2023: BS 722 completed
Wed Nov 22 05:52:14 2023: BS 723 completed
Wed Nov 22 05:52:51 2023: BS 724 completed
Wed Nov 22 05:53:28 2023: BS 725 completed
Wed Nov 22 05:54:05 2023: BS 726 completed
Wed Nov 22 05:54:42 2023: BS 727 completed
Wed Nov 22 05:55:19 2023: BS 728 completed
Wed Nov 22 05:55:56 2023: BS 729 completed
Wed Nov 22 05:56:33 2023: BS 730 completed
Wed Nov 22 05:57:10 2023: BS 731 completed
Wed Nov 22 05:57:47 2023: BS 732 completed
Wed Nov 22 05:58:24 2023: BS 733 completed
Wed Nov 22 05:59:01 2023: BS 734 completed
Wed Nov 22 05:59:38 2023: BS 735 completed
Wed Nov 22 06:00:15 2023: BS 736 completed
Wed Nov 22 06:00:52 2023: BS 737 completed
Wed Nov 22 06:01:28 2023: BS 738 completed
Wed Nov 22 06:02:05 2023: BS 739 completed
Wed Nov 22 06:02:42 2023: BS 740 completed
Wed Nov 22 06:03:19 2023: BS 741 completed
Wed Nov 22 06:03:56 2023: BS 742 completed
Wed Nov 22 06:04:33 2023: BS 743 completed
Wed Nov 22 06:05:10 2023: BS 744 completed
Wed Nov 22 06:05:47 2023: BS 745 completed
Wed Nov 22 06:06:24 2023: BS 746 completed
Wed Nov 22 06:07:01 2023: BS 747 completed
Wed Nov 22 06:07:38 2023: BS 748 completed
Wed Nov 22 06:08:15 2023: BS 749 completed
Wed Nov 22 06:08:52 2023: BS 750 completed
Wed Nov 22 06:09:29 2023: BS 751 completed
Wed Nov 22 06:10:06 2023: BS 752 completed
Wed Nov 22 06:10:43 2023: BS 753 completed
Wed Nov 22 06:11:20 2023: BS 754 completed
Wed Nov 22 06:11:57 2023: BS 755 completed
Wed Nov 22 06:12:34 2023: BS 756 completed
Wed Nov 22 06:13:11 2023: BS 757 completed
Wed Nov 22 06:13:48 2023: BS 758 completed
Wed Nov 22 06:14:25 2023: BS 759 completed
Wed Nov 22 06:15:02 2023: BS 760 completed
Wed Nov 22 06:15:39 2023: BS 761 completed
Wed Nov 22 06:16:16 2023: BS 762 completed
Wed Nov 22 06:16:53 2023: BS 763 completed
Wed Nov 22 06:17:30 2023: BS 764 completed
Wed Nov 22 06:18:07 2023: BS 765 completed
Wed Nov 22 06:18:44 2023: BS 766 completed
Wed Nov 22 06:19:21 2023: BS 767 completed
Wed Nov 22 06:19:58 2023: BS 768 completed
Wed Nov 22 06:20:35 2023: BS 769 completed
Wed Nov 22 06:21:12 2023: BS 770 completed
Wed Nov 22 06:21:49 2023: BS 771 completed
Wed Nov 22 06:22:26 2023: BS 772 completed
Wed Nov 22 06:23:03 2023: BS 773 completed
Wed Nov 22 06:23:39 2023: BS 774 completed
Wed Nov 22 06:24:16 2023: BS 775 completed
Wed Nov 22 06:24:53 2023: BS 776 completed
Wed Nov 22 06:25:30 2023: BS 777 completed
Wed Nov 22 06:26:07 2023: BS 778 completed
Wed Nov 22 06:26:44 2023: BS 779 completed
Wed Nov 22 06:27:21 2023: BS 780 completed
Wed Nov 22 06:27:58 2023: BS 781 completed
Wed Nov 22 06:28:35 2023: BS 782 completed
Wed Nov 22 06:29:12 2023: BS 783 completed
Wed Nov 22 06:29:49 2023: BS 784 completed
Wed Nov 22 06:30:26 2023: BS 785 completed
Wed Nov 22 06:31:03 2023: BS 786 completed
Wed Nov 22 06:31:40 2023: BS 787 completed
Wed Nov 22 06:32:17 2023: BS 788 completed
Wed Nov 22 06:32:54 2023: BS 789 completed
Wed Nov 22 06:33:31 2023: BS 790 completed
Wed Nov 22 06:34:08 2023: BS 791 completed
Wed Nov 22 06:34:45 2023: BS 792 completed
Wed Nov 22 06:35:22 2023: BS 793 completed
Wed Nov 22 06:35:59 2023: BS 794 completed
Wed Nov 22 06:36:36 2023: BS 795 completed
Wed Nov 22 06:37:13 2023: BS 796 completed
Wed Nov 22 06:37:50 2023: BS 797 completed
Wed Nov 22 06:38:27 2023: BS 798 completed
Wed Nov 22 06:39:04 2023: BS 799 completed
Wed Nov 22 06:39:41 2023: BS 800 completed
Wed Nov 22 06:40:18 2023: BS 801 completed
Wed Nov 22 06:40:55 2023: BS 802 completed
Wed Nov 22 06:41:32 2023: BS 803 completed
Wed Nov 22 06:42:09 2023: BS 804 completed
Wed Nov 22 06:42:46 2023: BS 805 completed
Wed Nov 22 06:43:23 2023: BS 806 completed
Wed Nov 22 06:44:00 2023: BS 807 completed
Wed Nov 22 06:44:37 2023: BS 808 completed
Wed Nov 22 06:45:14 2023: BS 809 completed
Wed Nov 22 06:45:51 2023: BS 810 completed
Wed Nov 22 06:46:27 2023: BS 811 completed
Wed Nov 22 06:47:04 2023: BS 812 completed
Wed Nov 22 06:47:23 2023: Acquisition complete
