# Supplementary material for: Synthesis of Benzo[c]cinnolinium Salts from 2-Azobiaryls by Copper(II) or Electrochemical Oxidation
Source: Org Lett. 2024 Feb 15;26(8):1694–8. doi: 10.1021/acs.orglett.4c00213 (PMC10913080; doi:10.1021/acs.orglett.4c00213)
Supplement: Supplementary file 2 — ol4c00213_si_002.zip [file ol4c00213_si_002.zip › FID for Publication/3s/1H/log]

Tue Nov 21 22:25:50 2023: Experiment started
Tue Nov 21 22:26:15 2023: BS 1 completed
Tue Nov 21 22:26:29 2023: Acquisition complete
